# Supplementary material for: Otitis Media Impacts Hundreds of Mouse Middle and Inner Ear Genes
Source: PLoS One. 2013 Oct 4;8(10):e75213. doi: 10.1371/journal.pone.0075213 (PMC3790799; doi:10.1371/journal.pone.0075213)
Supplement: Table S1 — An entire list of the significant genes with fold changes, log2 (FC) and standard errors (error bars) in the log2 scale is provided. (XLSX) [file pone.0075213.s001.xlsx]

## Sheet: Inner Ear upregulated
Inner Ear Upregulated
Fold Change	log2 Fold Change	std error log2	mod T stat	FDR adj p-value	Probe Set ID	Gene Symbol	Gene Title
180.758	7.49792	0.119376	62.8094	1.60282e-19	1449984_at	Cxcl2	chemokine (C-X-C motif) ligand 2
170.629	7.41472	0.140447	52.7938	2.1246e-18	1438148_at	Cxcl3	chemokine (C-X-C motif) ligand 3
162.244	7.34202	0.136546	53.7696	1.61815e-18	1450297_at	Il6	interleukin 6
138.147	7.11006	0.160813	44.2133	2.95975e-17	1422029_at	Ccl20	chemokine (C-C motif) ligand 20
124.885	6.96445	0.141119	49.3516	5.78658e-18	1457644_s_at	Cxcl1	chemokine (C-X-C motif) ligand 1
119.517	6.90107	0.171155	40.3205	1.16043e-16	1419209_at	Cxcl1	chemokine (C-X-C motif) ligand 1
97.6828	6.61003	0.152982	43.208	4.16299e-17	1419427_at	Csf3	colony stimulating factor 3 (granulocyte)
87.5864	6.45263	0.25536	25.2688	1.13258e-13	1419075_s_at	Saa1	serum amyloid A 1
75.2582	6.23378	0.108462	57.4744	6.0066e-19	1441855_x_at	Cxcl1	chemokine (C-X-C motif) ligand 1
62.3845	5.96312	0.453585	13.1466	1.29213e-09	1450826_a_at	Saa3	serum amyloid A 3
52.8319	5.72334	0.176362	32.4522	2.87207e-15	1450788_at	Saa1	serum amyloid A 1
51.8388	5.69596	0.194614	29.2681	1.31378e-14	1427381_at	Irg1	immunoresponsive gene 1
28.3733	4.82646	0.0890841	54.1787	1.44569e-18	1418930_at	Cxcl10	chemokine (C-X-C motif) ligand 10
25.8702	4.69322	0.123565	37.9817	2.81077e-16	1420380_at	Ccl2	chemokine (C-C motif) ligand 2
19.0853	4.25439	0.203383	20.9181	1.77117e-12	1419561_at	Ccl3	chemokine (C-C motif) ligand 3
17.7726	4.15158	0.1651	25.1459	1.21627e-13	1449326_x_at	Saa2	serum amyloid A 2
16.2186	4.01957	0.35911	11.1932	1.15937e-08	1419728_at	Cxcl5	chemokine (C-X-C motif) ligand 5
14.6929	3.87705	0.231066	16.7789	4.20342e-11	1418945_at	Mmp3	matrix metallopeptidase 3
14.2677	3.83468	0.183224	20.9289	1.75796e-12	1418666_at	Ptx3	pentraxin related gene
13.1993	3.72239	0.194887	19.1003	6.57871e-12	1427429_at	Csf2	colony stimulating factor 2 (granulocyte-macrophage)
13.0614	3.70723	0.180827	20.5016	2.36943e-12	1421578_at	Ccl4	chemokine (C-C motif) ligand 4
11.8697	3.56921	0.110713	32.2383	3.16619e-15	1419697_at	Cxcl11	chemokine (C-X-C motif) ligand 11
11.712	3.54991	0.1752	20.2621	2.80799e-12	1421228_at	Ccl7	chemokine (C-C motif) ligand 7
10.6169	3.40829	0.156328	21.8022	9.72059e-13	1455241_at	BC037703	cDNA sequence BC037703
9.0806	3.18279	0.193294	16.466	5.4937e-11	1421207_at	Lif	leukemia inhibitory factor
8.82517	3.14162	0.124372	25.26	1.13837e-13	1428776_at	Slc10a6	solute carrier family 10 (sodium/bile acid cotransporter family), member 6
8.29576	3.05237	0.238206	12.814	1.84002e-09	1435665_at	AI451617	expressed sequence AI451617
7.51312	2.90941	0.21522	13.5183	8.78235e-10	1455965_at	Adamts4	a disintegrin-like and metallopeptidase (reprolysin type) with thrombospondin type 1 motif, 4
7.17575	2.84313	0.198128	14.3499	3.8222e-10	1419100_at	Serpina3n	serine (or cysteine) peptidase inhibitor, clade A, member 3N
7.17397	2.84277	0.189256	15.0207	2.01355e-10	1417314_at	Cfb	complement factor B
6.88699	2.78387	0.217992	12.7705	1.92824e-09	1417262_at	Ptgs2	prostaglandin-endoperoxide synthase 2
6.75708	2.7564	0.161067	17.1134	3.17325e-11	1460282_at	Trem1	triggering receptor expressed on myeloid cells 1
6.71245	2.74684	0.17025	16.1341	7.33447e-11	1417487_at	Fosl1	fos-like antigen 1
6.47648	2.69521	0.104341	25.8309	8.20972e-14	1427736_a_at	Ccrl2	chemokine (C-C motif) receptor-like 2
6.33089	2.66241	0.153179	17.381	2.54303e-11	1416576_at	Socs3	suppressor of cytokine signaling 3
6.13572	2.61723	0.173702	15.0674	1.9276e-10	1420467_at	Psors1c2	psoriasis susceptibility 1 candidate 2 (human)
6.1062	2.61027	0.116506	22.4046	6.5429e-13	1451612_at	Mt1	metallothionein 1
6.064	2.60027	0.218942	11.8765	5.20337e-09	1419196_at	Hamp	hepcidin antimicrobial peptide
5.9344	2.5691	0.133916	19.1844	6.17558e-12	1419532_at	Il1r2	interleukin 1 receptor, type II
5.93364	2.56892	0.117185	21.9219	8.97774e-13	1449277_at	Ccl19	chemokine (C-C motif) ligand 19
5.65766	2.5002	0.0969846	25.7794	8.45277e-14	1420331_at	Clec4e	C-type lectin domain family 4, member e
5.5689	2.47739	0.195585	12.6666	2.15757e-09	1419197_x_at	Hamp	hepcidin antimicrobial peptide
5.49372	2.45778	0.0981188	25.0491	1.28681e-13	1456212_x_at	Socs3	suppressor of cytokine signaling 3
5.45701	2.44811	0.0982705	24.912	1.39425e-13	1420549_at	Gbp1	guanylate binding protein 1
5.31067	2.40889	0.126193	19.089	6.63459e-12	1417268_at	Cd14	CD14 antigen
5.22461	2.38532	0.269006	8.86717	2.4458e-07	1422008_a_at	Aqp3	aquaporin 3
5.22456	2.38531	0.0902285	26.4363	5.84817e-14	1455899_x_at	Socs3	suppressor of cytokine signaling 3
5.18721	2.37496	0.195685	12.1366	3.87392e-09	1417851_at	Cxcl13	chemokine (C-X-C motif) ligand 13
5.15413	2.36573	0.19021	12.4375	2.77163e-09	1453410_at	Angptl4	angiopoietin-like 4
5.14777	2.36395	0.111731	21.1574	1.50218e-12	1449399_a_at	Il1b	interleukin 1 beta
5.04647	2.33527	0.382023	6.11292	2.02e-05	1426063_a_at	Gem	GTP binding protein (gene overexpressed in skeletal muscle)
5.03926	2.33321	0.148702	15.6905	1.0884e-10	1433699_at	Tnfaip3	tumor necrosis factor, alpha-induced protein 3
5.01458	2.32613	0.123255	18.8724	7.81796e-12	1452595_at	Adamts4	a disintegrin-like and metallopeptidase (reprolysin type) with thrombospondin type 1 motif, 4
4.94388	2.30564	0.181863	12.6779	2.1312e-09	1419714_at	Cd274	CD274 antigen
4.89614	2.29164	0.2657	8.62493	3.47118e-07	1419431_at	Ereg	epiregulin
4.88254	2.28763	0.216715	10.5559	2.53708e-08	1441887_x_at	Gm6377	predicted gene 6377
4.86767	2.28323	0.306123	7.45855	2.06792e-06	1420504_at	Slc6a14	solute carrier family 6 (neurotransmitter transporter), member 14
4.86313	2.28189	0.225174	10.1339	4.35065e-08	1447661_at	---	---
4.76454	2.25234	0.151517	14.8652	2.33082e-10	1422317_a_at	Il1rl1	interleukin 1 receptor-like 1
4.75438	2.24926	0.125045	17.9876	1.55708e-11	1451905_a_at	Mx1	myxovirus (influenza virus) resistance 1
4.73615	2.24372	0.155882	14.3937	3.66272e-10	1425663_at	Il1rn	interleukin 1 receptor antagonist
4.73007	2.24186	0.147647	15.184	1.72938e-10	1417263_at	Ptgs2	prostaglandin-endoperoxide synthase 2
4.71669	2.23778	0.22396	9.99185	5.23649e-08	1419681_a_at	Prok2	prokineticin 2
4.71153	2.23619	0.160581	13.9257	5.81165e-10	1425829_a_at	Steap4	STEAP family member 4
4.66541	2.222	0.0826858	26.8729	4.60048e-14	1420330_at	Clec4e	C-type lectin domain family 4, member e
4.44774	2.15307	0.0910828	23.6386	2.99814e-13	1418240_at	Gbp2	guanylate binding protein 2
4.34402	2.11903	0.116446	18.1976	1.31853e-11	1419282_at	Ccl12	chemokine (C-C motif) ligand 12
4.23584	2.08265	0.155117	13.4263	9.65456e-10	1450330_at	Il10	interleukin 10
4.22558	2.07915	0.136055	15.2817	1.57993e-10	1436003_at	Vcam1	Vascular cell adhesion molecule 1
4.1988	2.06998	0.137622	15.041	1.97572e-10	1420352_at	Prss22	protease, serine, 22
4.19185	2.06759	0.183066	11.2942	1.02737e-08	1451798_at	Il1rn	interleukin 1 receptor antagonist
4.18882	2.06655	0.0754796	27.3788	3.49971e-14	1449227_at	Ch25h	cholesterol 25-hydroxylase
4.18257	2.06439	0.336777	6.12985	1.95991e-05	1460667_at	U90926	cDNA sequence U90926
4.06509	2.02329	0.174005	11.6277	6.93487e-09	1419698_at	Cxcl11	chemokine (C-X-C motif) ligand 11
4.04706	2.01688	0.082749	24.3734	1.91843e-13	1435906_x_at	Gbp2	guanylate binding protein 2
4.03575	2.01284	0.0868944	23.1642	4.02833e-13	1419043_a_at	Iigp1	interferon inducible GTPase 1
3.9683	1.98852	0.179882	11.0546	1.37046e-08	1419603_at	Ifi204	interferon activated gene 204
3.94532	1.98014	0.151654	13.057	1.42019e-09	1421262_at	Lipg	lipase, endothelial
3.92961	1.97438	0.0932023	21.1839	1.47523e-12	1419042_at	Iigp1	interferon inducible GTPase 1
3.88793	1.959	0.132252	14.8127	2.4497e-10	1457108_at	---	---
3.87017	1.9524	0.14037	13.909	5.90955e-10	1450188_s_at	Lipg	lipase, endothelial
3.85	1.94486	0.235598	8.255	6.004e-07	1449169_at	Has2	hyaluronan synthase 2
3.82726	1.93631	0.167151	11.5842	7.29621e-09	1431786_s_at	1190003J15Rik	RIKEN cDNA 1190003J15 gene
3.79658	1.9247	0.131768	14.6068	2.98138e-10	1419676_at	Mx2	myxovirus (influenza virus) resistance 2
3.72399	1.89685	0.0811027	23.3882	3.50135e-13	1456907_at	Cxcl9	chemokine (C-X-C motif) ligand 9
3.71486	1.89331	0.131088	14.443	3.49147e-10	1418392_a_at	Gbp3	guanylate binding protein 3
3.68361	1.88112	0.107912	17.4319	2.43895e-11	1424067_at	Icam1	intercellular adhesion molecule 1
3.66737	1.87475	0.124549	15.0522	1.95508e-10	1424339_at	Oasl1	2'-5' oligoadenylate synthetase-like 1
3.65727	1.87077	0.069311	26.9909	4.31421e-14	1450783_at	Ifit1	interferon-induced protein with tetratricopeptide repeats 1
3.64495	1.8659	0.209013	8.92722	2.24481e-07	1448859_at	Cxcl13	chemokine (C-X-C motif) ligand 13
3.6392	1.86362	0.220976	8.43361	4.59905e-07	1418424_at	Tnfaip6	tumor necrosis factor alpha induced protein 6
3.59469	1.84587	0.137968	13.379	1.01391e-09	1455186_a_at	1190003J15Rik	RIKEN cDNA 1190003J15 gene
3.5906	1.84423	0.267116	6.90422	5.13309e-06	1419721_at	Niacr1	niacin receptor 1
3.58014	1.84002	0.354895	5.18468	0.000112365	1455490_at	---	---
3.57139	1.83649	0.171784	10.6907	2.14342e-08	1437273_at	Htra4	HtrA serine peptidase 4
3.51438	1.81327	0.123799	14.6469	2.86881e-10	1448728_a_at	Nfkbiz	nuclear factor of kappa light polypeptide gene enhancer in B-cells inhibitor, zeta
3.5062	1.80991	0.161201	11.2277	1.11237e-08	1424518_at	Apol9a /// Apol9b	apolipoprotein L 9a /// apolipoprotein L 9b
3.49586	1.80565	0.297743	6.06445	2.20301e-05	1419083_at	Tnfsf11	tumor necrosis factor (ligand) superfamily, member 11
3.48038	1.79924	0.256091	7.0258	4.19037e-06	1434817_s_at	Rprd2	regulation of nuclear pre-mRNA domain containing 2
3.47814	1.79831	0.225277	7.98267	9.0824e-07	1423100_at	Fos	FBJ osteosarcoma oncogene
3.47345	1.79637	0.436298	4.1173	0.000920691	1448872_at	Reg3g	regenerating islet-derived 3 gamma
3.45695	1.7895	0.0762112	23.4808	3.30565e-13	1455265_a_at	Rgs16	regulator of G-protein signaling 16
3.43016	1.77828	0.0874942	20.3245	2.68588e-12	1418675_at	Osmr	oncostatin M receptor
3.41506	1.77191	0.120701	14.6802	2.77901e-10	1438767_at	Osm	oncostatin M
3.4106	1.77003	0.176752	10.0142	5.08533e-08	1423017_a_at	Il1rn	interleukin 1 receptor antagonist
3.39309	1.7626	0.150797	11.6885	6.46178e-09	1460197_a_at	Steap4	STEAP family member 4
3.38336	1.75846	0.255139	6.89216	5.23808e-06	1416854_at	Slc34a2	solute carrier family 34 (sodium phosphate), member 2
3.37642	1.7555	0.216779	8.09807	7.61277e-07	1443414_at	C78513	EST C78513
3.37609	1.75535	0.264011	6.6488	7.91327e-06	1420437_at	Ido1	indoleamine 2,3-dioxygenase 1
3.36298	1.74974	0.148604	11.7745	5.85027e-09	1417483_at	Nfkbiz	nuclear factor of kappa light polypeptide gene enhancer in B-cells inhibitor, zeta
3.29613	1.72078	0.146341	11.7587	5.95835e-09	1421473_at	Il1a	interleukin 1 alpha
3.28404	1.71547	0.19799	8.66441	3.27714e-07	1418126_at	Ccl5	chemokine (C-C motif) ligand 5
3.27143	1.70992	0.197275	8.66772	3.26139e-07	1420420_at	Hao1	hydroxyacid oxidase 1, liver
3.23941	1.69573	0.189496	8.94865	2.17735e-07	1428039_at	Wdr20a	WD repeat domain 20A
3.23449	1.69354	0.0768593	22.0343	8.33525e-13	1416125_at	Fkbp5	FK506 binding protein 5
3.22082	1.68743	0.096429	17.4992	2.30844e-11	1418674_at	Osmr	oncostatin M receptor
3.22036	1.68722	0.22572	7.47483	2.01466e-06	1429481_at	Nck2	non-catalytic region of tyrosine kinase adaptor protein 2
3.14083	1.65114	0.116242	14.2044	4.40785e-10	1429947_a_at	Zbp1	Z-DNA binding protein 1
3.12966	1.64601	0.155569	10.5806	2.45982e-08	1457117_at	Nfe2l2	nuclear factor, erythroid derived 2, like 2
3.12857	1.6455	0.236375	6.96142	4.66455e-06	1425415_a_at	Slc1a1	solute carrier family 1 (neuronal/epithelial high affinity glutamate transporter, system Xag), member 1
3.12585	1.64425	0.169904	9.67749	7.94911e-08	1417601_at	Rgs1	regulator of G-protein signaling 1
3.12559	1.64413	0.296128	5.55209	5.61892e-05	1420438_at	Orm2	orosomucoid 2
3.12513	1.64391	0.0926813	17.7373	1.90291e-11	1449025_at	Ifit3	interferon-induced protein with tetratricopeptide repeats 3
3.09632	1.63055	0.207359	7.86345	1.09182e-06	1432667_at	2210411G17Rik	RIKEN cDNA 2210411G17 gene
3.08408	1.62484	0.240375	6.75961	6.55134e-06	1423227_at	Krt17	keratin 17
3.08089	1.62335	0.0826652	19.6376	4.41162e-12	1419647_a_at	Ier3	immediate early response 3
3.07666	1.62137	0.22732	7.13254	3.51231e-06	1418678_at	Has2	hyaluronan synthase 2
3.06388	1.61536	0.139277	11.5982	7.17793e-09	1419208_at	Map3k8	mitogen-activated protein kinase kinase kinase 8
3.0583	1.61273	0.186484	8.64809	3.35594e-07	1419571_at	Slc28a3	solute carrier family 28 (sodium-coupled nucleoside transporter), member 3
2.99614	1.5831	0.13368	11.8425	5.41049e-09	1430352_at	Adamts9	a disintegrin-like and metallopeptidase (reprolysin type) with thrombospondin type 1 motif, 9
2.96512	1.56809	0.122502	12.8005	1.86689e-09	1418133_at	Bcl3	B-cell leukemia/lymphoma 3
2.96067	1.56592	0.274063	5.71373	4.16572e-05	1424279_at	Fga	fibrinogen alpha chain
2.95574	1.56352	0.104023	15.0306	1.99513e-10	1441236_at	Slc9a3	solute carrier family 9 (sodium/hydrogen exchanger), member 3
2.93939	1.55552	0.115377	13.4821	9.11564e-10	1425583_at	---	---
2.93267	1.55222	0.139763	11.106	1.28767e-08	1444649_at	Gm10309	predicted gene 10309
2.89509	1.53361	0.270385	5.67195	4.49926e-05	1420723_at	Vnn3	vanin 3
2.88761	1.52987	0.176759	8.65516	3.32154e-07	1432755_at	2210409O19Rik	RIKEN cDNA 2210409O19 gene
2.87037	1.52123	0.0964212	15.777	1.00702e-10	1418652_at	Cxcl9	chemokine (C-X-C motif) ligand 9
2.85587	1.51393	0.137241	11.0312	1.40995e-08	1425951_a_at	Clec4n	C-type lectin domain family 4, member n
2.85235	1.51215	0.311362	4.85657	0.000211687	1449133_at	Sprr1a	small proline-rich protein 1A
2.85047	1.5112	0.1282	11.7878	5.76154e-09	1419604_at	Zbp1	Z-DNA binding protein 1
2.83746	1.5046	0.141998	10.5959	2.41291e-08	1417130_s_at	Angptl4	angiopoietin-like 4
2.82859	1.50008	0.289688	5.17828	0.000113749	1416332_at	Cirbp	cold inducible RNA binding protein
2.82685	1.4992	0.16489	9.09213	1.77745e-07	1455197_at	Rnd1	Rho family GTPase 1
2.82327	1.49736	0.081691	18.3296	1.18871e-11	1449591_at	Casp4	caspase 4, apoptosis-related cysteine peptidase
2.7947	1.48269	0.127559	11.6236	6.96865e-09	1448231_at	Fkbp5	FK506 binding protein 5
2.78904	1.47977	0.158608	9.32972	1.27653e-07	1438796_at	Nr4a3	nuclear receptor subfamily 4, group A, member 3
2.78216	1.47621	0.121004	12.1997	3.60932e-09	1419607_at	Tnf	tumor necrosis factor
2.77619	1.47311	0.0734021	20.069	3.22446e-12	1421551_s_at	Ifi202b	interferon activated gene 202B
2.76891	1.46932	0.12717	11.554	7.55819e-09	1439163_at	Zbtb16	zinc finger and BTB domain containing 16
2.7679	1.46879	0.0734498	19.9972	3.39565e-12	1418191_at	LOC100048346 /// Usp18	similar to ubiquitin specific protease UBP43 /// ubiquitin specific peptidase 18
2.75543	1.46228	0.094983	15.3951	1.42344e-10	1426037_a_at	Rgs16	regulator of G-protein signaling 16
2.75532	1.46222	0.209816	6.96906	4.60548e-06	1419816_s_at	Errfi1	ERBB receptor feedback inhibitor 1
2.75527	1.4622	0.207751	7.0382	4.105e-06	1456986_at	---	---
2.74521	1.45692	0.132545	10.9919	1.47895e-08	1436643_x_at	Hamp2	hepcidin antimicrobial peptide 2
2.74504	1.45683	0.213891	6.81108	6.00451e-06	1449901_a_at	Map3k6	mitogen-activated protein kinase kinase kinase 6
2.74085	1.45462	0.0868787	16.7431	4.33319e-11	1419060_at	Gzmb	granzyme B
2.73903	1.45367	0.117525	12.369	2.9895e-09	1452418_at	1200016E24Rik	RIKEN cDNA 1200016E24 gene
2.73005	1.44893	0.196056	7.39038	2.30748e-06	1435354_at	Kcnj15	potassium inwardly-rectifying channel, subfamily J, member 15
2.72928	1.44852	0.112153	12.9155	1.65049e-09	1438676_at	Mpa2l	macrophage activation 2 like
2.72749	1.44757	0.224687	6.44264	1.12955e-05	1441326_at	Cp	ceruloplasmin
2.70436	1.43529	0.126492	11.3469	9.64897e-09	1453470_a_at	Gna13	guanine nucleotide binding protein, alpha 13
2.69629	1.43098	0.223913	6.39077	1.23646e-05	1438868_at	D14Ertd668e	DNA segment, Chr 14, ERATO Doi 668, expressed
2.68787	1.42646	0.224121	6.36469	1.29418e-05	1422860_at	Nts	neurotensin
2.68141	1.42299	0.107445	13.2439	1.1669e-09	1437321_at	Atp1a4	ATPase, Na+/K+ transporting, alpha 4 polypeptide
2.67308	1.4185	0.113142	12.5373	2.48383e-09	1457666_s_at	Ifi202b	interferon activated gene 202B
2.65787	1.41027	0.170388	8.27681	5.81052e-07	1460722_at	Soat2	sterol O-acyltransferase 2
2.65099	1.40653	0.115448	12.1833	3.67624e-09	1430295_at	Gna13	guanine nucleotide binding protein, alpha 13
2.64813	1.40498	0.172295	8.1545	6.98746e-07	1419413_at	Ccl17	chemokine (C-C motif) ligand 17
2.64512	1.40334	0.081292	17.2629	2.80295e-11	1450716_at	Adamts1	a disintegrin-like and metallopeptidase (reprolysin type) with thrombospondin type 1 motif, 1
2.64329	1.40234	0.145466	9.64027	8.35736e-08	1447927_at	Mpa2l	macrophage activation 2 like
2.62919	1.39462	0.0875194	15.9349	8.74598e-11	1460251_at	Fas	Fas (TNF receptor superfamily member 6)
2.61542	1.38704	0.160735	8.62937	3.44876e-07	1458799_at	A330033J07Rik	RIKEN cDNA A330033J07 gene
2.60412	1.38079	0.225278	6.12929	1.96186e-05	1449199_at	Muc1	mucin 1, transmembrane
2.59921	1.37807	0.288405	4.77826	0.000246696	1447891_at	---	---
2.59291	1.37457	0.394808	3.48163	0.00336464	1420772_a_at	Tsc22d3	TSC22 domain family, member 3
2.58732	1.37146	0.130082	10.543	2.5787e-08	1460227_at	Timp1	tissue inhibitor of metalloproteinase 1
2.58573	1.37057	0.115722	11.8437	5.40292e-09	1427348_at	Zc3h12a	zinc finger CCCH type containing 12A
2.58311	1.36911	0.339212	4.03614	0.00108512	1420378_at	Sftpd	surfactant associated protein D
2.57907	1.36685	0.112724	12.1256	3.92225e-09	1453678_at	Mbd1	methyl-CpG binding domain protein 1
2.57266	1.36326	0.15094	9.03184	1.93514e-07	1454254_s_at	1600029D21Rik	RIKEN cDNA 1600029D21 gene
2.5686	1.36098	0.213244	6.38228	1.25496e-05	1427963_s_at	Rdh9	retinol dehydrogenase 9
2.54627	1.34839	0.115684	11.6558	6.71181e-09	1425412_at	Nlrp3	NLR family, pyrin domain containing 3
2.54002	1.34484	0.245735	5.47274	6.51633e-05	1417925_at	Ccl22	chemokine (C-C motif) ligand 22
2.53815	1.34378	0.147003	9.14114	1.6593e-07	1441799_at	6030422H21Rik	RIKEN cDNA 6030422H21 gene
2.53091	1.33966	0.0854264	15.682	1.09675e-10	1425584_x_at	---	---
2.51932	1.33303	0.284895	4.67904	0.000299786	1420657_at	Ucp3	uncoupling protein 3 (mitochondrial, proton carrier)
2.50872	1.32695	0.102265	12.9756	1.54818e-09	1416273_at	Tnfaip2	tumor necrosis factor, alpha-induced protein 2
2.49939	1.32158	0.27872	4.74159	0.000265085	1434939_at	Foxf1a	forkhead box F1a
2.4983	1.32095	0.12374	10.6752	2.18508e-08	1442025_a_at	---	---
2.49318	1.31799	0.289974	4.54519	0.000390596	1451777_at	Ddx60	DEAD (Asp-Glu-Ala-Asp) box polypeptide 60
2.48826	1.31514	0.0628382	20.929	1.75794e-12	1423233_at	Cebpd	CCAAT/enhancer binding protein (C/EBP), delta
2.48521	1.31337	0.130659	10.0519	4.84066e-08	1442026_at	---	---
2.48122	1.31105	0.223278	5.87183	3.11937e-05	1420503_at	Slc6a14	solute carrier family 6 (neurotransmitter transporter), member 14
2.47948	1.31004	0.123281	10.6264	2.32235e-08	1426081_a_at	Dio2	deiodinase, iodothyronine, type II
2.46992	1.30446	0.0759986	17.1643	3.04157e-11	1427932_s_at	1200003I10Rik /// 1200015M12Rik /// 1200016E24Rik /// A130040M12Rik /// E430024C06Rik	RIKEN cDNA 1200003I10 gene /// RIKEN cDNA 1200015M12 gene /// RIKEN cDNA 1200016E24 gene /// RIKEN cDNA A130040M12 gene /// RIKEN cDNA E430024C06 gene
2.45874	1.29792	0.153115	8.47674	4.31474e-07	1418938_at	Dio2	deiodinase, iodothyronine, type II
2.45089	1.2933	0.113484	11.3963	9.09954e-09	1444414_at	---	---
2.44521	1.28996	0.094331	13.6748	7.4848e-10	1418901_at	Cebpb	CCAAT/enhancer binding protein (C/EBP), beta
2.44462	1.28961	0.1799	7.16851	3.31066e-06	1418688_at	Calcr	calcitonin receptor
2.44127	1.28763	0.349501	3.6842	0.00222256	1448950_at	Il1r1	interleukin 1 receptor, type I
2.44124	1.28761	0.145599	8.84357	2.52992e-07	1453196_a_at	Oasl2	2'-5' oligoadenylate synthetase-like 2
2.44095	1.28745	0.0543884	23.6713	2.93833e-13	1421326_at	Csf2rb	colony stimulating factor 2 receptor, beta, low-affinity (granulocyte-macrophage)
2.42265	1.27659	0.0938484	13.6026	8.0559e-10	1419132_at	Tlr2	toll-like receptor 2
2.41459	1.27178	0.103235	12.3192	3.159e-09	1453851_a_at	Gadd45g	growth arrest and DNA-damage-inducible 45 gamma
2.41397	1.27141	0.102903	12.3555	3.0345e-09	1418350_at	Hbegf	heparin-binding EGF-like growth factor
2.40779	1.26771	0.0707068	17.9291	1.6314e-11	1429644_at	1700011I03Rik	RIKEN cDNA 1700011I03 gene
2.39672	1.26106	0.193459	6.51849	9.90256e-06	1422224_at	Gm9880 /// Tcp10a /// Tcp10b /// Tcp10c	predicted gene 9880 /// t-complex protein 10a /// t-complex protein 10b /// t-complex protein 10c
2.3883	1.25599	0.136809	9.18061	1.57016e-07	1447520_at	Lbp	lipopolysaccharide binding protein
2.38764	1.25559	0.141582	8.86824	2.44207e-07	1457035_at	AI607873	expressed sequence AI607873
2.37869	1.25017	0.12577	9.94012	5.60498e-08	1444749_at	---	---
2.37553	1.24825	0.0975904	12.7907	1.88681e-09	1419627_s_at	Clec4n	C-type lectin domain family 4, member n
2.37272	1.24654	0.144502	8.62644	3.46356e-07	1445175_at	Gm4117	Predicted gene 4117
2.37194	1.24607	0.125475	9.93078	5.67439e-08	1418936_at	Maff	v-maf musculoaponeurotic fibrosarcoma oncogene family, protein F (avian)
2.36996	1.24486	0.075104	16.5751	5.00141e-11	1456605_at	Cebpd	CCAAT/enhancer binding protein (C/EBP), delta
2.36908	1.24432	0.193596	6.42742	1.15987e-05	1418595_at	Plin4	perilipin 4
2.36712	1.24314	0.18386	6.76133	6.53229e-06	1450460_at	Aqp3	aquaporin 3
2.34185	1.22765	0.0997353	12.3091	3.19481e-09	1427355_at	Calca	calcitonin/calcitonin-related polypeptide, alpha
2.3404	1.22675	0.0647828	18.9364	7.44661e-12	1441228_at	Apold1	apolipoprotein L domain containing 1
2.33844	1.22555	0.0765644	16.0068	8.20621e-11	1424923_at	Serpina3g	serine (or cysteine) peptidase inhibitor, clade A, member 3G
2.33831	1.22547	0.122366	10.0147	5.08179e-08	1451314_a_at	Vcam1	vascular cell adhesion molecule 1
2.32885	1.21962	0.118813	10.265	3.67271e-08	1448061_at	Msr1	macrophage scavenger receptor 1
2.32411	1.21668	0.0871449	13.9615	5.60695e-10	1419609_at	Ccr1	chemokine (C-C motif) receptor 1
2.32409	1.21667	0.146002	8.33322	5.3399e-07	1446631_at	Gm14047	predicted gene 14047
2.31925	1.21366	0.169658	7.15356	3.39296e-06	1453817_at	Abca6	ATP-binding cassette, sub-family A (ABC1), member 6
2.31818	1.21299	0.0928035	13.0706	1.39996e-09	1448793_a_at	Sdc4	syndecan 4
2.31753	1.21259	0.21204	5.71869	4.12792e-05	1438133_a_at	Cyr61	cysteine rich protein 61
2.31233	1.20935	0.124273	9.73138	7.39487e-08	1452521_a_at	Plaur	plasminogen activator, urokinase receptor
2.3099	1.20783	0.172887	6.98623	4.47546e-06	1426858_at	Inhbb /// LOC100046802	inhibin beta-B /// similar to Inhbb protein
2.3084	1.20689	0.131198	9.19902	1.53035e-07	1423933_a_at	1600029D21Rik	RIKEN cDNA 1600029D21 gene
2.30712	1.20609	0.152685	7.89925	1.03291e-06	1425281_a_at	Tsc22d3	TSC22 domain family, member 3
2.30524	1.20492	0.106457	11.3184	9.98187e-09	1418797_at	Ms4a8a	membrane-spanning 4-domains, subfamily A, member 8A
2.30287	1.20343	0.216426	5.5605	5.5316e-05	1453181_x_at	Plscr1	phospholipid scramblase 1
2.30162	1.20265	0.2777	4.33076	0.000599054	1418809_at	Pira2	paired-Ig-like receptor A2
2.30001	1.20164	0.0811293	14.8114	2.45267e-10	1418293_at	Ifit2	interferon-induced protein with tetratricopeptide repeats 2
2.2989	1.20094	0.199416	6.02231	2.37616e-05	1422137_at	Duoxa2	dual oxidase maturation factor 2
2.29113	1.19606	0.118831	10.0652	4.75714e-08	1449074_at	1700019N12Rik	RIKEN cDNA 1700019N12 gene
2.28404	1.19159	0.223862	5.32288	8.64032e-05	1429527_a_at	Plscr1	phospholipid scramblase 1
2.27615	1.1866	0.32559	3.64445	0.00241079	1428562_at	2210403K04Rik	RIKEN cDNA 2210403K04 gene
2.264	1.17887	0.132085	8.92512	2.25153e-07	1449824_at	Prg4	proteoglycan 4 (megakaryocyte stimulating factor, articular superficial zone protein)
2.24945	1.16957	0.101967	11.4701	8.34079e-09	1436576_at	Fam26f	family with sequence similarity 26, member F
2.2407	1.16395	0.296675	3.92332	0.00136456	1456494_a_at	AI451617 /// Trim30	expressed sequence AI451617 /// tripartite motif-containing 30
2.23959	1.16323	0.108912	10.6805	2.17085e-08	1460469_at	Tnfrsf9	tumor necrosis factor receptor superfamily, member 9
2.23861	1.1626	0.229516	5.06545	0.000141229	1457824_at	Plscr1	phospholipid scramblase 1
2.22409	1.15322	0.104499	11.0357	1.40229e-08	1418349_at	Hbegf	heparin-binding EGF-like growth factor
2.22144	1.15149	0.317042	3.63199	0.00247305	1448607_at	Nampt	nicotinamide phosphoribosyltransferase
2.21565	1.14773	0.0798484	14.3739	3.73414e-10	1449009_at	Tgtp /// Tgtp2	T-cell specific GTPase /// T-cell specific GTPase 2
2.21023	1.14419	0.135528	8.44253	4.53866e-07	1427521_a_at	9930023K05Rik	RIKEN cDNA 9930023K05 gene
2.20785	1.14264	0.0723199	15.7999	9.86576e-11	1428942_at	Mt2	metallothionein 2
2.20342	1.13974	0.187959	6.0638	2.20558e-05	1451922_at	Lman1l	lectin, mannose-binding 1 like
2.19287	1.13282	0.118424	9.56582	9.24214e-08	1449858_at	Cd86	CD86 antigen
2.18293	1.12627	0.216046	5.21311	0.000106434	1417789_at	Ccl11	chemokine (C-C motif) ligand 11
2.17961	1.12407	0.117294	9.58334	9.02539e-08	1431296_at	Gpr15	G protein-coupled receptor 15
2.17567	1.12146	0.165387	6.78081	6.3201e-06	1419410_at	Batf	basic leucine zipper transcription factor, ATF-like
2.17462	1.12076	0.0993714	11.2785	1.04677e-08	1441069_at	Zdhhc23	zinc finger, DHHC domain containing 23
2.17167	1.11881	0.0971606	11.515	7.91174e-09	1419004_s_at	Bcl2a1a /// Bcl2a1b /// Bcl2a1d	B-cell leukemia/lymphoma 2 related protein A1a /// B-cell leukemia/lymphoma 2 related protein A1b /// B-cell leukemia/lymphoma 2 related protein A1d
2.16325	1.1132	0.170886	6.5143	9.97461e-06	1419478_at	Sectm1b	secreted and transmembrane 1B
2.15402	1.10703	0.106016	10.4422	2.92921e-08	1418932_at	LOC100046232 /// Nfil3	similar to NFIL3/E4BP4 transcription factor /// nuclear factor, interleukin 3, regulated
2.15245	1.10598	0.282124	3.92019	0.00137328	1427165_at	Il13ra1	interleukin 13 receptor, alpha 1
2.1502	1.10447	0.137234	8.04805	8.21643e-07	1419530_at	Il12b	interleukin 12b
2.14569	1.10144	0.14481	7.6061	1.63453e-06	1420393_at	Nos2	nitric oxide synthase 2, inducible
2.14511	1.10105	0.104741	10.5121	2.68105e-08	1425855_a_at	Crk	v-crk sarcoma virus CT10 oncogene homolog (avian)
2.14193	1.09891	0.0730552	15.0422	1.97357e-10	1448306_at	Nfkbia	nuclear factor of kappa light polypeptide gene enhancer in B-cells inhibitor, alpha
2.13896	1.09691	0.205983	5.32524	8.60177e-05	1431269_at	Prdx4	peroxiredoxin 4
2.13747	1.0959	0.20127	5.44495	6.86485e-05	1452519_a_at	Zfp36	zinc finger protein 36
2.12953	1.09053	0.133761	8.15285	7.00498e-07	1422668_at	Serpinb9b	serine (or cysteine) peptidase inhibitor, clade B, member 9b
2.12513	1.08755	0.126088	8.62533	3.46914e-07	1416505_at	Nr4a1	nuclear receptor subfamily 4, group A, member 1
2.12482	1.08734	0.110123	9.87392	6.11697e-08	1449360_at	Csf2rb2	colony stimulating factor 2 receptor, beta 2, low-affinity (granulocyte-macrophage)
2.12334	1.08633	0.122445	8.872	2.42896e-07	1435994_at	Kcnh1	potassium voltage-gated channel, subfamily H (eag-related), member 1
2.11962	1.08381	0.0888651	12.1961	3.62384e-09	1452408_at	---	---
2.10906	1.0766	0.188768	5.70331	4.24647e-05	1455173_at	Gspt1	G1 to S phase transition 1
2.10775	1.0757	0.159042	6.76362	6.50692e-06	1459217_at	Osmr	oncostatin M receptor
2.10708	1.07525	0.151693	7.0883	3.77819e-06	1448898_at	Ccl9	chemokine (C-C motif) ligand 9
2.09967	1.07016	0.312991	3.41916	0.00382398	1421843_at	Il1rap	interleukin 1 receptor accessory protein
2.09655	1.06802	0.128963	8.28161	5.76878e-07	1450484_a_at	Cmpk2	cytidine monophosphate (UMP-CMP) kinase 2, mitochondrial
2.09009	1.06356	0.059778	17.7919	1.82102e-11	1421392_a_at	Birc3	baculoviral IAP repeat-containing 3
2.08939	1.06308	0.182496	5.82522	3.39583e-05	1418603_at	Avpr1a	arginine vasopressin receptor 1A
2.08795	1.06209	0.219826	4.83149	0.000222304	1417961_a_at	Trim30	tripartite motif-containing 30
2.08416	1.05947	0.0883529	11.9913	4.56524e-09	1444564_at	Apod /// LOC100047583	apolipoprotein D /// similar to apolipoprotein D
2.08094	1.05723	0.2142	4.93574	0.000181471	1459331_at	Surf6	surfeit gene 6
2.06707	1.04759	0.108001	9.69977	7.71486e-08	1450971_at	Gadd45b	growth arrest and DNA-damage-inducible 45 beta
2.06495	1.04611	0.0973119	10.75	1.99097e-08	1425469_a_at	---	---
2.06403	1.04546	0.0828743	12.6151	2.2818e-09	1434350_at	Csrnp1	cysteine-serine-rich nuclear protein 1
2.06292	1.04469	0.122842	8.50434	4.14264e-07	1449317_at	Cflar /// LOC100040853	CASP8 and FADD-like apoptosis regulator /// CASP8 and FADD-like apoptosis regulator pseudogene
2.06255	1.04443	0.122484	8.52711	4.00608e-07	1460415_a_at	Cd40	CD40 antigen
2.06217	1.04417	0.153452	6.8045	6.07167e-06	1425406_at	Clec4a2	C-type lectin domain family 4, member a2
2.06053	1.04302	0.134497	7.75492	1.29302e-06	1418457_at	Cxcl14	chemokine (C-X-C motif) ligand 14
2.05859	1.04165	0.202551	5.14269	0.000121764	1456288_at	Slfn5	schlafen 5
2.05844	1.04155	0.121748	8.55497	3.8454e-07	1429895_at	2310010G23Rik	RIKEN cDNA 2310010G23 gene
2.05659	1.04025	0.119038	8.73885	2.94174e-07	1419598_at	Ms4a6d	membrane-spanning 4-domains, subfamily A, member 6D
2.0506	1.03605	0.18755	5.52412	5.91958e-05	1450060_at	Pigr	polymeric immunoglobulin receptor
2.04223	1.03015	0.149408	6.89487	5.21428e-06	1456762_at	Gimap6	GTPase, IMAP family member 6
2.03497	1.025	0.138594	7.39572	2.28769e-06	1442187_at	Bdkrb2	Bradykinin receptor, beta 2
2.03195	1.02287	0.0945467	10.8186	1.829e-08	1427035_at	Slc39a14	solute carrier family 39 (zinc transporter), member 14
2.03071	1.02198	0.138173	7.39637	2.28532e-06	1447494_at	D7Bwg0826e	DNA segment, Chr 7, Brigham & Women's Genetics 0826 expressed
2.02509	1.01798	0.265611	3.83261	0.00164147	1420961_a_at	Ivns1abp	influenza virus NS1A binding protein
2.02161	1.0155	0.112936	8.99181	2.04792e-07	1451382_at	Chac1	ChaC, cation transport regulator-like 1 (E. coli)
2.0149	1.01071	0.100612	10.0456	4.88066e-08	1425428_at	Hif3a	hypoxia inducible factor 3, alpha subunit
2.01187	1.00854	0.110577	9.12067	1.70761e-07	1417256_at	Mmp13	matrix metallopeptidase 13
2.00936	1.00673	0.117456	8.57118	3.75507e-07	1431591_s_at	Gm9706 /// Isg15	predicted gene 9706 /// ISG15 ubiquitin-like modifier
2.00933	1.00672	0.205576	4.89706	0.000195634	1432281_a_at	Itgb6	integrin beta 6
2.0088	1.00633	0.107062	9.39957	1.15949e-07	1445562_at	---	---
2.00764	1.0055	0.255635	3.93335	0.00133699	1437329_at	Ptplb	protein tyrosine phosphatase-like (proline instead of catalytic arginine), member b
2.00062	1.00045	0.0785962	12.729	2.01661e-09	1418825_at	Irgm1	immunity-related GTPase family M member 1
1.99803	0.998578	0.0466717	21.3958	1.27707e-12	1455660_at	Csf2rb	colony stimulating factor 2 receptor, beta, low-affinity (granulocyte-macrophage)
1.99576	0.99694	0.179629	5.54998	5.64104e-05	1422259_a_at	Ccr5	chemokine (C-C motif) receptor 5
1.99507	0.996442	0.102205	9.74943	7.21857e-08	1451775_s_at	Il13ra1	interleukin 13 receptor, alpha 1
1.99379	0.99551	0.175503	5.67234	4.49602e-05	1420527_s_at	Tcp10a /// Tcp10b /// Tcp10c	t-complex protein 10a /// t-complex protein 10b /// t-complex protein 10c
1.99243	0.994527	0.0941289	10.5656	2.50653e-08	1450829_at	Tnfaip3	tumor necrosis factor, alpha-induced protein 3
1.99077	0.993325	0.152376	6.5189	9.89544e-06	1454783_at	Il13ra1	interleukin 13 receptor, alpha 1
1.98739	0.990876	0.185384	5.34498	8.28657e-05	1443099_at	Fam105b	Family with sequence similarity 105, member B
1.98681	0.990454	0.0737075	13.4376	9.54279e-10	1444088_at	---	---
1.98579	0.989712	0.082538	11.991	4.5669e-09	1415899_at	Junb	Jun-B oncogene
1.98114	0.986332	0.211626	4.66074	0.000310796	1416987_at	Elp4	elongation protein 4 homolog (S. cerevisiae)
1.97756	0.983721	0.096855	10.1566	4.22405e-08	1421291_at	Il18rap	interleukin 18 receptor accessory protein
1.97223	0.979829	0.114536	8.55477	3.84652e-07	1449363_at	Atf3	activating transcription factor 3
1.97173	0.979465	0.105977	9.24226	1.44093e-07	1416613_at	Cyp1b1	cytochrome P450, family 1, subfamily b, polypeptide 1
1.97149	0.979288	0.099397	9.85229	6.2948e-08	1453939_x_at	Gm9706	predicted gene 9706
1.96972	0.97799	0.190604	5.13102	0.000124517	1424155_at	Fabp4	fatty acid binding protein 4, adipocyte
1.96742	0.976306	0.1737	5.62065	4.94702e-05	1455962_at	Hhat	hedgehog acyltransferase
1.96681	0.97586	0.237097	4.11587	0.000923356	1421289_at	Hspb7	heat shock protein family, member 7 (cardiovascular)
1.96623	0.975429	0.105497	9.24607	1.43331e-07	1449991_at	Cd244	CD244 natural killer cell receptor 2B4
1.95888	0.970026	0.142746	6.79548	6.165e-06	1428660_s_at	LOC100047963 /// Tor3a	similar to ADIR1 /// torsin family 3, member A
1.95806	0.969426	0.182486	5.31233	8.81448e-05	1447223_at	---	---
1.95459	0.966864	0.170461	5.67204	4.49846e-05	1444763_at	Ptprk	protein tyrosine phosphatase, receptor type, K
1.95311	0.96577	0.130037	7.42691	2.17567e-06	1418571_at	Tnfrsf12a	tumor necrosis factor receptor superfamily, member 12a
1.94855	0.962398	0.151257	6.36269	1.29873e-05	1448562_at	Upp1	uridine phosphorylase 1
1.94527	0.959969	0.141744	6.77256	6.40904e-06	1419334_at	Ctla4	cytotoxic T-lymphocyte-associated protein 4
1.9381	0.954647	0.150706	6.33448	1.36457e-05	1440158_x_at	Chchd7	Coiled-coil-helix-coiled-coil-helix domain containing 7
1.93792	0.954506	0.179074	5.33023	8.52103e-05	1459557_at	---	---
1.93692	0.953768	0.124519	7.6596	1.50197e-06	1431911_at	4931423N10Rik	RIKEN cDNA 4931423N10 gene
1.93691	0.953757	0.162939	5.85347	3.22536e-05	1422118_at	Sync	syncoilin
1.93554	0.952734	0.13848	6.87992	5.3468e-06	1420697_at	Slc15a3	solute carrier family 15, member 3
1.93446	0.951929	0.200416	4.74977	0.000260863	1436717_x_at	Hbb-y	hemoglobin Y, beta-like embryonic chain
1.93234	0.950348	0.0705006	13.48	9.13497e-10	1435137_s_at	1200015M12Rik /// 1200016E24Rik /// A130040M12Rik /// E430024C06Rik	RIKEN cDNA 1200015M12 gene /// RIKEN cDNA 1200016E24 gene /// RIKEN cDNA A130040M12 gene /// RIKEN cDNA E430024C06 gene
1.92888	0.947762	0.164057	5.77704	3.70858e-05	1419621_at	Ankrd2	ankyrin repeat domain 2 (stretch responsive muscle)
1.92647	0.945956	0.111849	8.45744	4.4396e-07	1428034_a_at	Tnfrsf9	tumor necrosis factor receptor superfamily, member 9
1.9255	0.945234	0.122104	7.74119	1.32113e-06	1435529_at	Gm14446	predicted gene 14446
1.92456	0.944525	0.203101	4.65053	0.000317118	1455715_at	LOC100038746	hypothetical LOC100038746
1.92424	0.944288	0.139343	6.7767	6.36421e-06	1427095_at	Cdcp1	CUB domain containing protein 1
1.92359	0.943798	0.232174	4.06504	0.00102339	1428492_at	Glipr2	GLI pathogenesis-related 2
1.92297	0.943336	0.142856	6.6034	8.55397e-06	1418572_x_at	Tnfrsf12a	tumor necrosis factor receptor superfamily, member 12a
1.92265	0.943096	0.176842	5.33299	8.47662e-05	1431095_a_at	Herc5	hect domain and RLD 5
1.91488	0.937252	0.108011	8.6774	3.21585e-07	1419675_at	Ngf	nerve growth factor
1.91329	0.936053	0.263617	3.55081	0.00292012	1459601_at	Sik1	Salt inducible kinase 1
1.91262	0.935551	0.150233	6.22731	1.64829e-05	1440415_at	---	---
1.90843	0.93239	0.154843	6.02152	2.37952e-05	1429574_at	Clic3	chloride intracellular channel 3
1.90478	0.929623	0.147139	6.31798	1.4047e-05	1427164_at	Il13ra1	interleukin 13 receptor, alpha 1
1.90457	0.929464	0.208522	4.45739	0.000465107	1443021_at	Mthfs	5, 10-methenyltetrahydrofolate synthetase
1.9028	0.928124	0.109392	8.48435	4.26654e-07	1419610_at	Ccr1	chemokine (C-C motif) receptor 1
1.90218	0.927652	0.115866	8.00627	8.75918e-07	1421712_at	Sele	selectin, endothelial cell
1.90206	0.927565	0.0627085	14.7917	2.49895e-10	1418580_at	Rtp4	receptor transporter protein 4
1.90018	0.926139	0.092638	9.99739	5.19857e-08	1448025_at	LOC100038947 /// Sirpb1	similar to SIRP beta 1 cell surface protein /// signal-regulatory protein beta 1
1.90008	0.92606	0.158895	5.82812	3.37796e-05	1426147_s_at	Cldn10	claudin 10
1.89517	0.922326	0.114066	8.08593	7.75494e-07	1422924_at	Tnfsf9	tumor necrosis factor (ligand) superfamily, member 9
1.89409	0.921503	0.160782	5.73139	4.03264e-05	1450185_a_at	Kcnj15	potassium inwardly-rectifying channel, subfamily J, member 15
1.89405	0.921472	0.146388	6.29472	1.46337e-05	1430695_at	Tlr4	toll-like receptor 4
1.88776	0.916675	0.159609	5.74324	3.94574e-05	1451415_at	1810011O10Rik	RIKEN cDNA 1810011O10 gene
1.88636	0.915604	0.109857	8.3345	5.3297e-07	1423904_a_at	Pvr	poliovirus receptor
1.8861	0.915405	0.180035	5.0846	0.000136122	1417290_at	Lrg1	leucine-rich alpha-2-glycoprotein 1
1.88231	0.912504	0.114653	7.9588	9.42211e-07	1422062_at	Msr1	macrophage scavenger receptor 1
1.88149	0.911872	0.0903124	10.0969	4.56498e-08	1419874_x_at	Zbtb16	zinc finger and BTB domain containing 16
1.88104	0.911534	0.160715	5.67175	4.50089e-05	1442354_at	B230325K18Rik	RIKEN cDNA B230325K18 gene
1.88071	0.911276	0.130246	6.99658	4.399e-06	1448069_at	Tm4sf1	transmembrane 4 superfamily member 1
1.88062	0.911211	0.140741	6.47439	1.06888e-05	1419149_at	Serpine1	serine (or cysteine) peptidase inhibitor, clade E, member 1
1.88041	0.911047	0.0932148	9.77363	6.98898e-08	1453482_at	Cflar	CASP8 and FADD-like apoptosis regulator
1.87856	0.909623	0.110614	8.22338	6.29666e-07	1449773_s_at	Gadd45b	growth arrest and DNA-damage-inducible 45 beta
1.8784	0.909506	0.0993098	9.15826	1.61999e-07	1439349_at	Sbno2	strawberry notch homolog 2 (Drosophila)
1.87456	0.906554	0.105296	8.6096	3.54979e-07	1422264_s_at	Klf9	Kruppel-like factor 9
1.87391	0.906051	0.210585	4.30254	0.000633937	1429217_at	Zfp655	zinc finger protein 655
1.87312	0.905444	0.119031	7.6068	1.63271e-06	1423555_a_at	Ifi44	interferon-induced protein 44
1.87207	0.904636	0.187555	4.8233	0.000225886	1419674_a_at	Dpep1	dipeptidase 1 (renal)
1.87008	0.903096	0.118093	7.64734	1.53131e-06	1453429_at	9530057J20Rik /// EG665756 /// EG665787	RIKEN cDNA 9530057J20 gene /// predicted gene, EG665756 /// predicted gene, EG665787
1.86923	0.902441	0.19338	4.66666	0.000307185	1442190_at	---	---
1.86895	0.902225	0.195119	4.62397	0.000334189	1418270_at	Adamts8 /// LOC100047263	a disintegrin-like and metallopeptidase (reprolysin type) with thrombospondin type 1 motif, 8 /// similar to a disintegrin-like and metalloprotease (reprolysin type) with thrombospondin type 1 motif, 8
1.86737	0.901006	0.116942	7.70472	1.39897e-06	1421415_s_at	Gcnt2	glucosaminyl (N-acetyl) transferase 2, I-branching enzyme
1.8662	0.900105	0.115174	7.81516	1.17694e-06	1420197_at	Gadd45b	Growth arrest and DNA-damage-inducible 45 beta
1.86259	0.897309	0.0926852	9.68125	7.90903e-08	1458308_at	Sbno2	strawberry notch homolog 2 (Drosophila)
1.86057	0.895743	0.0992512	9.025	1.95391e-07	1443721_x_at	Sbno2	strawberry notch homolog 2 (Drosophila)
1.86051	0.895696	0.162831	5.50079	6.18323e-05	1447284_at	Trem1	triggering receptor expressed on myeloid cells 1
1.85462	0.891123	0.136903	6.50914	1.00641e-05	1444486_at	Klhl5	kelch-like 5 (Drosophila)
1.85111	0.888394	0.245654	3.61644	0.00255297	1424481_s_at	Armcx5	armadillo repeat containing, X-linked 5
1.84962	0.88723	0.0723633	12.2608	3.37124e-09	1422557_s_at	Mt1	metallothionein 1
1.84777	0.885787	0.0764068	11.593	7.22114e-09	1451355_at	Acer2	alkaline ceramidase 2
1.84774	0.885759	0.20123	4.40172	0.000519748	1446840_at	---	---
1.84662	0.884887	0.129821	6.81622	5.95265e-06	1436969_at	---	---
1.84651	0.884798	0.0881149	10.0414	4.9074e-08	1448724_at	Cish	cytokine inducible SH2-containing protein
1.84559	0.884085	0.191864	4.60788	0.00034499	1421854_at	Fgl2	fibrinogen-like protein 2
1.84102	0.880504	0.101435	8.68043	3.2017e-07	1432668_at	2210411G17Rik	RIKEN cDNA 2210411G17 gene
1.83964	0.879421	0.114459	7.6833	1.4469e-06	1425223_at	Birc3	baculoviral IAP repeat-containing 3
1.83535	0.876056	0.154065	5.68627	4.38188e-05	1450586_at	Bdkrb1	bradykinin receptor, beta 1
1.83479	0.875617	0.0637938	13.7257	7.10778e-10	1421457_a_at	Samsn1	SAM domain, SH3 domain and nuclear localization signals, 1
1.83435	0.875266	0.150527	5.81467	3.46192e-05	1434458_at	Fst	follistatin
1.83423	0.875172	0.0668422	13.0931	1.36704e-09	1416077_at	Adm	adrenomedullin
1.83335	0.87448	0.107664	8.12229	7.33747e-07	1434758_at	Crispld2	cysteine-rich secretory protein LCCL domain containing 2
1.83292	0.874143	0.0524104	16.6788	4.57715e-11	1428306_at	Ddit4	DNA-damage-inducible transcript 4
1.83102	0.872651	0.108859	8.01636	8.62483e-07	1425958_at	Il1f9	interleukin 1 family, member 9
1.83098	0.872616	0.0993071	8.78705	2.74405e-07	1434372_at	AW112010	expressed sequence AW112010
1.82915	0.87117	0.0613637	14.1968	4.4406e-10	1438157_s_at	Nfkbia	nuclear factor of kappa light polypeptide gene enhancer in B-cells inhibitor, alpha
1.82867	0.870796	0.119201	7.30528	2.6481e-06	1457596_at	---	---
1.82639	0.868993	0.125462	6.92633	4.94639e-06	1444974_at	AU023617	expressed sequence AU023617
1.82415	0.867224	0.213844	4.0554	0.00104358	1458458_at	Slfn5	schlafen 5
1.82322	0.866488	0.114361	7.57681	1.71227e-06	1452815_at	P2ry10	purinergic receptor P2Y, G-protein coupled 10
1.8227	0.866074	0.0984604	8.79617	2.70823e-07	1429570_at	Mlkl	mixed lineage kinase domain-like
1.82248	0.865903	0.144929	5.97467	2.5891e-05	1444122_at	Sycp2	synaptonemal complex protein 2
1.82208	0.865585	0.121801	7.10656	3.66599e-06	1439221_s_at	Cd40	CD40 antigen
1.82021	0.864102	0.217878	3.96599	0.00125117	1424938_at	Steap1	six transmembrane epithelial antigen of the prostate 1
1.81845	0.862712	0.171826	5.02085	0.00015391	1451916_s_at	Trim15	tripartite motif-containing 15
1.8181	0.862435	0.0984488	8.76025	2.85219e-07	1451733_at	Gcnt2	glucosaminyl (N-acetyl) transferase 2, I-branching enzyme
1.81596	0.86073	0.148626	5.79124	3.6134e-05	1420591_at	Gpr84	G protein-coupled receptor 84
1.81596	0.86073	0.189745	4.53623	0.000397603	1419492_s_at	Defb1	defensin beta 1
1.81524	0.860161	0.168372	5.1087	0.000129963	1432880_at	6820402A03Rik	RIKEN cDNA 6820402A03 gene
1.81417	0.859308	0.0654533	13.1286	1.3169e-09	1437176_at	---	---
1.81361	0.858862	0.0821558	10.4541	2.88537e-08	1417185_at	Ly6a	lymphocyte antigen 6 complex, locus A
1.81323	0.85856	0.160154	5.36083	8.04233e-05	1444128_at	Arhgap26	Rho GTPase activating protein 26
1.81293	0.85832	0.101032	8.49551	4.19687e-07	1439956_at	---	---
1.8116	0.857266	0.143996	5.95342	2.6904e-05	1435943_at	Dpep1	dipeptidase 1 (renal)
1.80885	0.855073	0.134836	6.34158	1.34768e-05	1442905_at	---	---
1.80721	0.853763	0.129155	6.61036	8.45242e-06	1448299_at	Slc1a1	solute carrier family 1 (neuronal/epithelial high affinity glutamate transporter, system Xag), member 1
1.80596	0.852769	0.170829	4.99195	0.000162749	1437932_a_at	Cldn1	claudin 1
1.80474	0.851789	0.188168	4.52674	0.000405166	1434955_at	2013-03-01	membrane-associated ring finger (C3HC4) 1
1.80286	0.850285	0.0807722	10.527	2.63141e-08	1460700_at	Stat3	signal transducer and activator of transcription 3
1.80085	0.84868	0.182825	4.64202	0.000322483	1417231_at	Cldn2	claudin 2
1.80022	0.84817	0.121374	6.98806	4.46186e-06	1425435_at	Msr1	macrophage scavenger receptor 1
1.79942	0.847531	0.117649	7.2039	3.12406e-06	1455320_at	---	---
1.7992	0.847354	0.175426	4.83027	0.000222834	1449976_a_at	Gpr35	G protein-coupled receptor 35
1.79866	0.846923	0.234157	3.61691	0.00255054	1436823_x_at	Hbb-y	hemoglobin Y, beta-like embryonic chain
1.79805	0.846432	0.107903	7.84438	1.12464e-06	1434046_at	AA467197	expressed sequence AA467197
1.79663	0.845296	0.120324	7.02514	4.19497e-06	1435999_at	Spink8	serine peptidase inhibitor, Kazal type 8
1.79633	0.845049	0.102776	8.22224	6.30744e-07	1439114_at	Ddx60	DEAD (Asp-Glu-Ala-Asp) box polypeptide 60
1.79437	0.843479	0.244103	3.45543	0.00355016	1450417_a_at	Gm6440 /// LOC675813 /// Rps20	predicted gene 6440 /// similar to 40S ribosomal protein S20 /// ribosomal protein S20
1.79238	0.84188	0.246619	3.41369	0.00386704	1451860_a_at	Trim30	tripartite motif-containing 30
1.78815	0.838464	0.189196	4.43171	0.000489534	1449166_at	S100a14	S100 calcium binding protein A14
1.78754	0.837974	0.0979603	8.55422	3.84965e-07	1451340_at	Arid5a	AT rich interactive domain 5A (MRF1-like)
1.78741	0.837868	0.172871	4.84678	0.000215765	1430358_at	Becn1	beclin 1, autophagy related
1.78485	0.835803	0.122176	6.84096	5.70917e-06	1416649_at	Ambp	alpha 1 microglobulin/bikunin
1.78459	0.835594	0.103601	8.06552	8.00007e-07	1419529_at	Il23a	interleukin 23, alpha subunit p19
1.78427	0.835333	0.140566	5.94264	2.74336e-05	1428735_at	Cd69	CD69 antigen
1.7834	0.834633	0.0804317	10.3769	3.18259e-08	1439831_at	---	---
1.78309	0.834383	0.102647	8.12866	7.2668e-07	1431705_a_at	Mcoln2	mucolipin 2
1.78133	0.832952	0.140431	5.9314	2.79974e-05	1458089_at	---	---
1.77974	0.831664	0.0718349	11.5774	7.35388e-09	1419599_s_at	Ms4a6d	membrane-spanning 4-domains, subfamily A, member 6D
1.77789	0.830163	0.101098	8.21148	6.41061e-07	1429236_at	Galntl2	UDP-N-acetyl-alpha-D-galactosamine:polypeptide N-acetylgalactosaminyltransferase-like 2
1.77766	0.829978	0.134919	6.15169	1.88509e-05	1423619_at	Rasd1	RAS, dexamethasone-induced 1
1.77686	0.829329	0.115113	7.20449	3.12102e-06	1418555_x_at	Spic	Spi-C transcription factor (Spi-1/PU.1 related)
1.77652	0.829056	0.168267	4.92703	0.000184563	1418283_at	Cldn4	claudin 4
1.77598	0.828618	0.205941	4.02358	0.00111312	1439055_at	Gm15698	transcription elongation factor B (SIII), polypeptide 2 pseudogene
1.77566	0.828358	0.152612	5.42787	7.08858e-05	1443922_at	Rcor3	REST corepressor 3
1.77356	0.826647	0.100244	8.24639	6.08226e-07	1441430_at	---	---
1.77299	0.826188	0.108936	7.58414	1.69247e-06	1419272_at	Myd88	myeloid differentiation primary response gene 88
1.77255	0.825826	0.112285	7.35476	2.44408e-06	1430838_x_at	Mbd1	methyl-CpG binding domain protein 1
1.77025	0.823956	0.0876339	9.40225	1.15523e-07	1425357_a_at	Grem1	gremlin 1
1.76924	0.823128	0.124326	6.62074	8.30302e-06	1437595_at	E030010A14Rik	RIKEN cDNA E030010A14 gene
1.76742	0.821645	0.153587	5.3497	8.21315e-05	1419765_at	Cul2	cullin 2
1.76686	0.821189	0.215527	3.81014	0.00171842	1447786_at	Cyth1	cytohesin 1
1.7652	0.81983	0.113671	7.21229	3.08145e-06	1457438_at	---	---
1.75972	0.815344	0.0856095	9.52399	9.78211e-08	1438805_at	Ccnd3	cyclin D3
1.75913	0.814866	0.169736	4.80077	0.00023606	1419798_at	2610019E17Rik	RIKEN cDNA 2610019E17 gene
1.759	0.814759	0.153869	5.29515	9.10617e-05	1437199_at	---	---
1.7588	0.814591	0.101829	7.99956	8.84986e-07	1449851_at	Per1	period homolog 1 (Drosophila)
1.75779	0.813763	0.159741	5.09427	0.000133615	1437136_at	5830436I19Rik	RIKEN cDNA 5830436I19 gene
1.75712	0.813213	0.146305	5.55835	5.55378e-05	1455104_at	Mxd1	MAX dimerization protein 1
1.75573	0.81207	0.158797	5.11391	0.000128671	1421682_a_at	Gm3417 /// Gm3448 /// Tcte3	predicted gene 3417 /// predicted gene 3448 /// t-complex-associated testis expressed 3
1.75493	0.81141	0.168184	4.82454	0.00022534	1420178_at	---	---
1.75434	0.810927	0.181785	4.46091	0.000461855	1457324_at	---	---
1.75208	0.809065	0.178207	4.54003	0.000394617	1449835_at	Pdcd1	programmed cell death 1
1.75195	0.808962	0.213724	3.78507	0.00180862	1421855_at	Fgl2	fibrinogen-like protein 2
1.74684	0.804749	0.136974	5.87519	3.10034e-05	1419301_at	Fzd4	frizzled homolog 4 (Drosophila)
1.74551	0.803649	0.108588	7.4009	2.26867e-06	1436530_at	Gm11428	predicted gene 11428
1.74474	0.803015	0.235351	3.41199	0.00388049	1440394_at	---	---
1.74261	0.801249	0.188479	4.25113	0.000702914	1419491_at	Defb1	defensin beta 1
1.74256	0.801208	0.188244	4.25623	0.000695744	1434430_s_at	Adora2b /// LOC100045233	adenosine A2b receptor /// similar to Adenosine A2b receptor
1.73959	0.79875	0.134455	5.94066	2.75319e-05	1425411_at	Arl4a	ADP-ribosylation factor-like 4A
1.73956	0.798718	0.116003	6.88534	5.29841e-06	1458027_at	Mrpl17	mitochondrial ribosomal protein L17
1.73893	0.798199	0.110633	7.21486	3.06849e-06	1438027_at	---	---
1.73892	0.798188	0.152889	5.2207	0.000104904	1435084_at	C730049O14Rik	RIKEN cDNA C730049O14 gene
1.73871	0.798018	0.160937	4.95858	0.000173609	1421034_a_at	Il4ra	interleukin 4 receptor, alpha
1.73846	0.797808	0.110766	7.20262	3.13059e-06	1423323_at	Tacstd2	tumor-associated calcium signal transducer 2
1.73744	0.796962	0.0977326	8.15451	6.98734e-07	1440208_at	Rac2	RAS-related C3 botulinum substrate 2
1.73707	0.796655	0.0539606	14.7636	2.56647e-10	1420394_s_at	Gp49a /// Lilrb4	glycoprotein 49 A /// leukocyte immunoglobulin-like receptor, subfamily B, member 4
1.73652	0.796196	0.118707	6.70726	7.16126e-06	1446718_at	Nfkbib	nuclear factor of kappa light polypeptide gene enhancer in B-cells inhibitor, beta
1.73492	0.794872	0.192303	4.13344	0.000891153	1418239_at	Apof	apolipoprotein F
1.73386	0.79399	0.224117	3.54274	0.00296876	1419201_at	Klk11	kallikrein related-peptidase 11
1.73303	0.793299	0.106468	7.45109	2.09282e-06	1452349_x_at	Ifi205 /// Mnda	interferon activated gene 205 /// myeloid cell nuclear differentiation antigen
1.72776	0.788904	0.125912	6.26552	1.54067e-05	1435302_at	Taf4b	TAF4B RNA polymerase II, TATA box binding protein (TBP)-associated factor
1.72755	0.788731	0.0669003	11.7896	5.7493e-09	1439925_at	---	---
1.72676	0.788067	0.135286	5.8252	3.39595e-05	1457404_at	Nfkbiz	Nuclear factor of kappa light polypeptide gene enhancer in B-cells inhibitor, zeta
1.72433	0.786032	0.122952	6.39301	1.23164e-05	1458587_at	2310047D07Rik	RIKEN cDNA 2310047D07 gene
1.72279	0.784748	0.163433	4.80165	0.000235655	1441818_at	---	---
1.72154	0.7837	0.137468	5.70096	4.26482e-05	1457823_at	Cyr61	cysteine rich protein 61
1.72064	0.782945	0.148896	5.25835	9.76512e-05	1441189_at	---	---
1.72064	0.782945	0.0844571	9.27033	1.38585e-07	1420150_at	Spsb1	splA/ryanodine receptor domain and SOCS box containing 1
1.71817	0.780872	0.19946	3.91493	0.00138806	1460510_a_at	Coq10b	coenzyme Q10 homolog B (S. cerevisiae)
1.71507	0.778266	0.145747	5.33983	8.36771e-05	1442882_at	---	---
1.71497	0.778181	0.103344	7.53003	1.84458e-06	1438946_at	Pdgfra	platelet derived growth factor receptor, alpha polypeptide
1.71414	0.777482	0.0668971	11.6221	6.98083e-09	1420804_s_at	Clec4d	C-type lectin domain family 4, member d
1.71389	0.777271	0.118578	6.55496	9.29799e-06	1451564_at	Parp14	poly (ADP-ribose) polymerase family, member 14
1.7125	0.7761	0.167828	4.62437	0.000333926	1446587_at	---	---
1.71063	0.774525	0.226456	3.4202	0.00381583	1446041_at	---	---
1.70883	0.773009	0.136092	5.68005	4.43246e-05	1419086_at	Fgfbp1	fibroblast growth factor binding protein 1
1.70342	0.768438	0.102669	7.48458	1.98348e-06	1449134_s_at	Spic	Spi-C transcription factor (Spi-1/PU.1 related)
1.70258	0.767722	0.1449	5.29828	9.05237e-05	1446582_at	Poln	DNA polymerase N
1.70136	0.766685	0.0655457	11.697	6.39901e-09	1418847_at	Arg2	arginase type II
1.69833	0.764113	0.159532	4.78972	0.000241221	1450220_a_at	Spdef	SAM pointed domain containing ets transcription factor
1.69829	0.76408	0.0627638	12.1739	3.71519e-09	1450725_s_at	Car14	carbonic anhydrase 14
1.69743	0.763349	0.182158	4.19059	0.000794058	1419175_a_at	Btn1a1	butyrophilin, subfamily 1, member A1
1.6968	0.76282	0.0912355	8.36099	5.12312e-07	1435595_at	1810011O10Rik	RIKEN cDNA 1810011O10 gene
1.69489	0.761191	0.103872	7.32819	2.5515e-06	1450214_at	Adora2b /// LOC100045233	adenosine A2b receptor /// similar to Adenosine A2b receptor
1.69468	0.761016	0.135335	5.6232	4.92366e-05	1456545_at	Il18rap	interleukin 18 receptor accessory protein
1.69416	0.760572	0.172391	4.4119	0.000509281	1436598_at	Icos	inducible T-cell co-stimulator
1.69217	0.758871	0.0612029	12.3993	2.89099e-09	1424880_at	Trib1	tribbles homolog 1 (Drosophila)
1.69128	0.758114	0.103552	7.3211	2.58098e-06	1429337_at	Tmem87b	transmembrane protein 87B
1.69063	0.757564	0.0934381	8.10766	7.50256e-07	1422704_at	Gyk	glycerol kinase
1.68651	0.754045	0.1286	5.86347	3.16717e-05	1452606_at	Mnd1	meiotic nuclear divisions 1 homolog (S. cerevisiae)
1.68643	0.753975	0.125833	5.99189	2.50991e-05	1416039_x_at	Cyr61	cysteine rich protein 61
1.68221	0.750354	0.208686	3.59562	0.00266414	1424825_a_at	Glycam1	glycosylation dependent cell adhesion molecule 1
1.68151	0.749756	0.117712	6.36941	1.28353e-05	1431148_at	---	---
1.68068	0.749041	0.125946	5.94731	2.72029e-05	1436662_at	Sorcs1	VPS10 domain receptor protein SORCS 1
1.67916	0.747743	0.151871	4.92353	0.000185824	1459961_a_at	Stat3	Signal transducer and activator of transcription 3
1.6788	0.747429	0.141231	5.29223	9.1568e-05	1460259_s_at	Clca1 /// Clca2	chloride channel calcium activated 1 /// chloride channel calcium activated 2
1.67872	0.747361	0.151301	4.93955	0.000180132	1429651_at	Phactr3	phosphatase and actin regulator 3
1.67807	0.746807	0.0707855	10.5503	2.55524e-08	1416612_at	Cyp1b1	cytochrome P450, family 1, subfamily b, polypeptide 1
1.6777	0.746487	0.135453	5.51105	6.06588e-05	1447255_at	2310015A10Rik	RIKEN cDNA 2310015A10 gene
1.67767	0.746457	0.0947426	7.87879	1.06616e-06	1450200_s_at	Csf2rb /// Csf2rb2	colony stimulating factor 2 receptor, beta, low-affinity (granulocyte-macrophage) /// colony stimulating factor 2 receptor, beta 2, low-affinity (granulocyte-macrophage)
1.67711	0.745975	0.173997	4.28728	0.000653662	1430826_s_at	Gcnt2	glucosaminyl (N-acetyl) transferase 2, I-branching enzyme
1.67634	0.745317	0.134284	5.5503	5.63768e-05	1431194_at	6030468B19Rik	RIKEN cDNA 6030468B19 gene
1.67616	0.745157	0.171501	4.34491	0.000582301	1455431_at	Slc5a1	solute carrier family 5 (sodium/glucose cotransporter), member 1
1.67582	0.744866	0.142061	5.2433	0.000100486	1428057_a_at	Ahnak	AHNAK nucleoprotein (desmoyokin)
1.67473	0.743924	0.164603	4.51951	0.00041103	1431800_at	1300010F03Rik	RIKEN cDNA 1300010F03 gene
1.67289	0.742339	0.187339	3.96253	0.00125999	1447012_at	Gm10791	predicted gene 10791
1.67211	0.741666	0.146867	5.04991	0.00014552	1421628_at	Il18r1	interleukin 18 receptor 1
1.67197	0.741551	0.207122	3.58027	0.00274921	1421844_at	Il1rap	interleukin 1 receptor accessory protein
1.67087	0.740599	0.100482	7.3705	2.38271e-06	1446610_at	Elmo1	engulfment and cell motility 1, ced-12 homolog (C. elegans)
1.67043	0.740217	0.109603	6.75361	6.61839e-06	1435476_a_at	Fcgr2b	Fc receptor, IgG, low affinity IIb
1.6687	0.738728	0.184156	4.01142	0.00114091	1419570_at	Slc28a3	solute carrier family 28 (sodium-coupled nucleoside transporter), member 3
1.66854	0.738589	0.107663	6.86017	5.52739e-06	1439747_at	Ptges	prostaglandin E synthase
1.66586	0.736265	0.145376	5.06455	0.000141475	1436211_at	Thoc4	THO complex 4
1.66565	0.736082	0.113006	6.51366	9.98556e-06	1453757_at	Herc5	hect domain and RLD 5
1.66528	0.735766	0.0909511	8.08968	7.71066e-07	1436987_at	Ism1	isthmin 1 homolog (zebrafish)
1.66478	0.73533	0.173111	4.24775	0.000707719	1444531_at	---	---
1.664	0.734659	0.167954	4.37417	0.000549174	1435458_at	Pim1	proviral integration site 1
1.66229	0.733176	0.125029	5.86405	3.1638e-05	1446154_at	LOC100047123	hypothetical protein LOC100047123
1.66209	0.732996	0.14207	5.15939	0.000117931	1422190_at	C5ar1	complement component 5a receptor 1
1.66207	0.732979	0.115555	6.34314	1.344e-05	1425503_at	Gcnt2	glucosaminyl (N-acetyl) transferase 2, I-branching enzyme
1.66207	0.732978	0.101177	7.24452	2.92338e-06	1421008_at	Rsad2	radical S-adenosyl methionine domain containing 2
1.66095	0.732006	0.134213	5.45405	6.74862e-05	1418250_at	Arl4d	ADP-ribosylation factor-like 4D
1.6558	0.727531	0.0837341	8.68858	3.16401e-07	1451941_a_at	Fcgr2b	Fc receptor, IgG, low affinity IIb
1.65548	0.727247	0.19442	3.7406	0.00198058	1421968_a_at	Nipa2	non imprinted in Prader-Willi/Angelman syndrome 2 homolog (human)
1.65527	0.727067	0.105801	6.87203	5.41823e-06	1420401_a_at	LOC100046186 /// Ramp3	similar to receptor activity modifying protein 3 /// receptor (calcitonin) activity modifying protein 3
1.65483	0.726684	0.111957	6.49071	1.03905e-05	1426276_at	Ifih1	interferon induced with helicase C domain 1
1.65471	0.726577	0.103571	7.01523	4.26464e-06	1456750_at	B230303O12Rik	RIKEN cDNA B230303O12 gene
1.65309	0.725167	0.0780583	9.29007	1.34846e-07	1417193_at	Sod2	superoxide dismutase 2, mitochondrial
1.65292	0.725017	0.188253	3.85129	0.00158013	1425197_at	Ptpn2	protein tyrosine phosphatase, non-receptor type 2
1.65065	0.723035	0.0877399	8.24066	6.13491e-07	1438037_at	Herc5	hect domain and RLD 5
1.64933	0.721882	0.171993	4.19717	0.000783593	1438815_at	Hist2h2aa1 /// Hist2h2aa2	histone cluster 2, H2aa1 /// histone cluster 2, H2aa2
1.64905	0.721638	0.159717	4.51824	0.000412065	1451139_at	Slc39a4	solute carrier family 39 (zinc transporter), member 4
1.64787	0.7206	0.106817	6.74611	6.70326e-06	1458152_at	Etfdh	electron transferring flavoprotein, dehydrogenase
1.64774	0.720487	0.17169	4.19645	0.000784734	1417629_at	Prodh	proline dehydrogenase
1.64723	0.720045	0.205256	3.50803	0.00318749	1447753_at	---	---
1.64723	0.720043	0.0574039	12.5435	2.46727e-09	1438841_s_at	Arg2	arginase type II
1.64653	0.719425	0.113784	6.32272	1.39306e-05	1442340_x_at	Cyr61	cysteine rich protein 61
1.64557	0.718589	0.113344	6.33992	1.35162e-05	1434431_x_at	Adora2b /// LOC100045233	adenosine A2b receptor /// similar to Adenosine A2b receptor
1.64523	0.718288	0.194557	3.69191	0.0021878	1429914_at	Epc1	enhancer of polycomb homolog 1 (Drosophila)
1.64422	0.717407	0.0751431	9.54722	9.47831e-08	1417023_a_at	Fabp4	fatty acid binding protein 4, adipocyte
1.644	0.717207	0.160708	4.46279	0.000460125	1421977_at	Mmp19	matrix metallopeptidase 19
1.64285	0.716204	0.16662	4.29843	0.000639189	1449629_s_at	---	---
1.64159	0.715092	0.0957781	7.46614	2.04292e-06	1449752_at	Spsb1	SplA/ryanodine receptor domain and SOCS box containing 1
1.64157	0.715075	0.076179	9.38677	1.18005e-07	1418165_at	Itln1	intelectin 1 (galactofuranose binding)
1.63883	0.712666	0.186021	3.8311	0.00164652	1434559_at	Stx3	syntaxin 3
1.63703	0.711083	0.153726	4.62567	0.000333069	1430667_at	Pcdh10	protocadherin 10
1.63636	0.71049	0.108497	6.54849	9.40232e-06	1457725_at	Gm8369	Predicted gene 8369
1.63594	0.71012	0.11671	6.0845	2.1253e-05	1417852_x_at	Clca1	chloride channel calcium activated 1
1.63536	0.709605	0.149328	4.752	0.000259727	1449450_at	Ptges	prostaglandin E synthase
1.63329	0.707781	0.155192	4.56067	0.000378791	1450672_a_at	Trex1	three prime repair exonuclease 1
1.6329	0.707435	0.107143	6.60271	8.5641e-06	1442640_at	---	---
1.6326	0.707169	0.175848	4.02149	0.00111785	1443542_at	---	---
1.63169	0.706368	0.112872	6.25813	1.56089e-05	1437482_at	Tecrl	trans-2,3-enoyl-CoA reductase-like
1.6314	0.706107	0.0697551	10.1227	4.41439e-08	1443937_at	---	---
1.63067	0.705466	0.116101	6.07631	2.1567e-05	1456844_at	Camk2d	calcium/calmodulin-dependent protein kinase II, delta
1.63023	0.705075	0.175845	4.00963	0.00114507	1441824_at	Mboat1	membrane bound O-acyltransferase domain containing 1
1.62913	0.704104	0.0930414	7.56765	1.73738e-06	1420541_at	Rdh16	retinol dehydrogenase 16
1.62893	0.703925	0.0947002	7.43319	2.15381e-06	1428005_at	LOC100045982 /// Mosc1	similar to MOSC domain-containing protein 1, mitochondrial /// MOCO sulphurase C-terminal domain containing 1
1.62813	0.703212	0.113871	6.1755	1.80692e-05	1448290_at	Reg3b	regenerating islet-derived 3 beta
1.62752	0.702673	0.115779	6.06907	2.18483e-05	1444226_at	Foxo3	forkhead box O3
1.62741	0.702581	0.0636538	11.0375	1.39909e-08	1450165_at	Slfn2	schlafen 2
1.62574	0.701097	0.192379	3.64435	0.00241126	1443777_at	---	---
1.62493	0.700381	0.0597163	11.7285	6.16974e-09	1424979_at	Aph1a	anterior pharynx defective 1a homolog (C. elegans)
1.62416	0.699695	0.113157	6.18339	1.78178e-05	1419178_at	Cd3g	CD3 antigen, gamma polypeptide
1.6239	0.699459	0.160924	4.3465	0.000580448	1429530_a_at	Smpd4	sphingomyelin phosphodiesterase 4
1.6218	0.697594	0.155821	4.4769	0.000447373	1449235_at	Fasl	Fas ligand (TNF superfamily, member 6)
1.62096	0.696849	0.0928943	7.50153	1.93042e-06	1450513_at	Cd33	CD33 antigen
1.62088	0.696776	0.108486	6.42274	1.16936e-05	1425198_at	Ptpn2	protein tyrosine phosphatase, non-receptor type 2
1.6201	0.696082	0.168129	4.14016	0.000879128	1421672_at	Il17a	interleukin 17A
1.61919	0.695275	0.122132	5.69284	4.32916e-05	1424953_at	BC021614	cDNA sequence BC021614
1.61884	0.69496	0.176479	3.93791	0.00132466	1455577_at	Ccl28	chemokine (C-C motif) ligand 28
1.61805	0.694259	0.121078	5.734	4.01332e-05	1449473_s_at	Cd40	CD40 antigen
1.61748	0.693746	0.135847	5.10682	0.000130434	1444250_at	---	---
1.61665	0.69301	0.112399	6.16565	1.83885e-05	1458132_at	Gm10199	predicted gene 10199
1.61595	0.692379	0.129673	5.33942	8.37424e-05	1435704_at	C920006O11Rik	RIKEN cDNA C920006O11 gene
1.61541	0.691904	0.12645	5.47175	6.52848e-05	1452732_at	Asprv1	aspartic peptidase, retroviral-like 1
1.61536	0.691859	0.204159	3.38882	0.00406912	1419848_x_at	Tlr7	toll-like receptor 7
1.61516	0.691676	0.0514432	13.4454	9.46619e-10	1441150_x_at	Gm13295 /// Gm2169 /// Gm2277 /// Gm2562 /// Gm2563 /// Gm3430 /// Gm3682 /// Gm3707 /// Gm3885 /// LOC100045906 /// LOC100046656	predicted gene 13295 /// predicted gene 2169 /// predicted gene 2277 /// predicted gene 2562 /// predicted gene 2563 /// predicted gene 3430 /// predicted gene 3682 /// predicted gene 3707 /// predicted gene 3885 /// similar to cyclic nucleotide gated channel beta 1 /// similar to pol protein
1.61513	0.691652	0.172321	4.01373	0.00113557	1451796_s_at	Hdc	histidine decarboxylase
1.61281	0.689573	0.13082	5.27117	9.5302e-05	1440459_at	Setx	senataxin
1.61204	0.688884	0.166013	4.14957	0.000862576	1458351_s_at	Klhl2	kelch-like 2, Mayven (Drosophila)
1.61121	0.688141	0.12448	5.52811	5.87571e-05	1449143_at	Rtp4	receptor transporter protein 4
1.6111	0.688046	0.134969	5.0978	0.000132713	1450322_s_at	Slfn3 /// Slfn4	schlafen 3 /// schlafen 4
1.61084	0.687809	0.192112	3.58026	0.00274927	1449416_at	Fzd4	frizzled homolog 4 (Drosophila)
1.60942	0.686545	0.0636446	10.7872	1.9015e-08	1436763_a_at	Klf9	Kruppel-like factor 9
1.60905	0.686207	0.202423	3.38996	0.00405962	1436986_at	Sntb2	syntrophin, basic 2
1.60687	0.684255	0.157688	4.3393	0.000588893	1417244_a_at	Irf7	interferon regulatory factor 7
1.6058	0.683295	0.0604126	11.3105	1.00762e-08	1435454_a_at	BC006779	cDNA sequence BC006779
1.60561	0.683121	0.17023	4.01292	0.00113745	1429050_at	Chic2	cysteine-rich hydrophobic domain 2
1.60275	0.680552	0.118669	5.73487	4.00691e-05	1455500_at	Rnf213	ring finger protein 213
1.60238	0.680219	0.154281	4.40896	0.000512287	1422983_at	Itgb6	integrin beta 6
1.60221	0.680065	0.058117	11.7017	6.36423e-09	1416897_at	Parp9	poly (ADP-ribose) polymerase family, member 9
1.60002	0.678087	0.12448	5.44735	6.83399e-05	1430040_at	Hspa12a	heat shock protein 12A
1.59992	0.678004	0.087265	7.76948	1.26392e-06	1425434_a_at	Msr1	macrophage scavenger receptor 1
1.59934	0.677472	0.137158	4.93937	0.000180197	1438593_at	---	---
1.59913	0.677287	0.132673	5.10493	0.000130907	1448742_at	Snai1	snail homolog 1 (Drosophila)
1.59851	0.676723	0.160726	4.21041	0.000762961	1434015_at	Slc2a6	solute carrier family 2 (facilitated glucose transporter), member 6
1.59848	0.676702	0.135317	5.00086	0.000159967	1438097_at	Rab20	RAB20, member RAS oncogene family
1.59538	0.6739	0.0733695	9.18502	1.56053e-07	1437247_at	Fosl2 /// LOC634417	fos-like antigen 2 /// similar to fos-like antigen 2
1.59525	0.67378	0.0641234	10.5075	2.69665e-08	1443698_at	Xaf1	XIAP associated factor 1
1.59438	0.672992	0.10575	6.36398	1.29579e-05	1430557_at	4930434J08Rik	RIKEN cDNA 4930434J08 gene
1.59299	0.671733	0.101394	6.62501	8.24249e-06	1439098_at	E230013L22Rik	RIKEN cDNA E230013L22 gene
1.59241	0.671216	0.0973368	6.89581	5.20604e-06	1450229_at	Med14	mediator complex subunit 14
1.5916	0.670478	0.113314	5.91697	2.87391e-05	1418937_at	Dio2	deiodinase, iodothyronine, type II
1.58863	0.667782	0.111119	6.00962	2.43101e-05	1442420_at	---	---
1.58817	0.667368	0.19113	3.4917	0.0032959	1424727_at	Ccr5	chemokine (C-C motif) receptor 5
1.58762	0.666864	0.0654677	10.1862	4.06572e-08	1432026_a_at	Herc5	hect domain and RLD 5
1.58758	0.666831	0.159121	4.19072	0.000793841	1457770_at	Slc39a14	solute carrier family 39 (zinc transporter), member 14
1.58732	0.666595	0.0907991	7.34143	2.49738e-06	1431582_at	Eif6	eukaryotic translation initiation factor 6
1.58576	0.665174	0.164615	4.04079	0.00107495	1418918_at	Igfbp1	insulin-like growth factor binding protein 1
1.58557	0.664998	0.182471	3.64441	0.00241099	1419082_at	Serpinb2	serine (or cysteine) peptidase inhibitor, clade B, member 2
1.58486	0.664352	0.149243	4.45148	0.000470612	1438189_s_at	Epb4.9	erythrocyte protein band 4.9
1.58475	0.664255	0.0758092	8.7622	2.84415e-07	1458812_at	---	---
1.58435	0.663889	0.120935	5.48962	6.3137e-05	1418499_a_at	Kcne3	potassium voltage-gated channel, Isk-related subfamily, gene 3
1.58389	0.663472	0.184074	3.60439	0.00261675	1417929_at	Slc7a8	solute carrier family 7 (cationic amino acid transporter, y+ system), member 8
1.58382	0.663411	0.0995161	6.66636	7.67898e-06	1448393_at	Cldn7	claudin 7
1.58328	0.662912	0.108705	6.09829	2.07352e-05	1453591_at	5730437N04Rik	RIKEN cDNA 5730437N04 gene
1.58285	0.662521	0.176569	3.75219	0.00193422	1428352_at	Arrdc2	arrestin domain containing 2
1.58217	0.661906	0.133984	4.9402	0.000179906	1448681_at	Il15ra	interleukin 15 receptor, alpha chain
1.58097	0.660811	0.154218	4.2849	0.000656793	1431697_at	Synj2	synaptojanin 2
1.58053	0.660412	0.0923947	7.14772	3.42567e-06	1451069_at	Pim3	proviral integration site 3
1.57929	0.659279	0.0956003	6.8962	5.20267e-06	1416432_at	Pfkfb3	6-phosphofructo-2-kinase/fructose-2,6-biphosphatase 3
1.57919	0.659181	0.140421	4.69433	0.000290894	1454606_at	4933426M11Rik	RIKEN cDNA 4933426M11 gene
1.57751	0.657649	0.0842021	7.81036	1.18578e-06	1425225_at	Fcgr4	Fc receptor, IgG, low affinity IV
1.5775	0.657637	0.135845	4.84109	0.000218177	1423722_at	Tmem49	transmembrane protein 49
1.57679	0.656993	0.118965	5.52255	5.93695e-05	1426120_a_at	Cd244 /// LOC677008	CD244 natural killer cell receptor 2B4 /// similar to Natural killer cell receptor 2B4 precursor (NKR2B4) (NK cell type I receptor protein 2B4) (CD244 antigen) (Non MHC restricted killing associated)
1.57658	0.656795	0.108004	6.08121	2.13785e-05	1450454_at	Tor3a	torsin family 3, member A
1.57623	0.656477	0.195336	3.36075	0.00430989	1428376_at	4932415G12Rik	RIKEN cDNA 4932415G12 gene
1.57621	0.656462	0.128572	5.1058	0.000130689	1422570_at	Yy1	YY1 transcription factor
1.57533	0.655655	0.138888	4.72076	0.000276157	1435572_at	2310014L17Rik	RIKEN cDNA 2310014L17 gene
1.57528	0.655606	0.14129	4.64015	0.00032368	1446936_at	---	---
1.5751	0.655441	0.146005	4.48916	0.000436594	1415989_at	Vcam1	vascular cell adhesion molecule 1
1.57405	0.654482	0.0820495	7.97668	9.16644e-07	1440209_at	2013-03-01	membrane-associated ring finger (C3HC4) 1
1.57348	0.653959	0.171949	3.80322	0.00174288	1422703_at	Gyk	glycerol kinase
1.57294	0.653462	0.0977672	6.68385	7.45293e-06	1436605_at	Tkt	transketolase
1.57277	0.653305	0.165876	3.9385	0.00132306	1451904_a_at	Adam33	a disintegrin and metallopeptidase domain 33
1.57192	0.652531	0.135678	4.80941	0.000232106	1439715_at	Osgepl1	O-sialoglycoprotein endopeptidase-like 1
1.57141	0.652056	0.0821828	7.93421	9.78604e-07	1415806_at	Plat	plasminogen activator, tissue
1.57124	0.651906	0.132053	4.93671	0.000181129	1434912_at	Ric3	resistance to inhibitors of cholinesterase 3 homolog (C. elegans)
1.57057	0.651287	0.185696	3.50727	0.00319244	1422140_at	Gm2666 /// Gm7609	predicted gene 2666 /// predicted gene 7609
1.56965	0.65044	0.0908687	7.15802	3.36818e-06	1433043_at	Vcan	versican
1.56708	0.648083	0.093141	6.95808	4.69062e-06	1422473_at	Pde4b	phosphodiesterase 4B, cAMP specific
1.56682	0.647842	0.103744	6.24461	1.59862e-05	1442252_at	Kif13a	kinesin family member 13A
1.56667	0.647705	0.168282	3.84892	0.00158778	1426243_at	Cth	cystathionase (cystathionine gamma-lyase)
1.56664	0.647677	0.121227	5.34267	8.32286e-05	1430837_a_at	Mbd1	methyl-CpG binding domain protein 1
1.56628	0.647343	0.115822	5.58914	5.24477e-05	1417273_at	Pdk4	pyruvate dehydrogenase kinase, isoenzyme 4
1.56597	0.647052	0.164531	3.9327	0.00133877	1448068_at	Soat1	sterol O-acyltransferase 1
1.56147	0.642908	0.160339	4.00969	0.00114492	1440651_at	---	---
1.5611	0.642561	0.112853	5.69378	4.32162e-05	1416239_at	Ass1	argininosuccinate synthetase 1
1.56065	0.642146	0.111594	5.75429	3.86652e-05	1451320_at	Arhgap8	Rho GTPase activating protein 8
1.56005	0.641596	0.162775	3.94161	0.00131473	1423434_at	Tead1	TEA domain family member 1
1.56002	0.641567	0.156254	4.10592	0.000942129	1427227_at	Gabrg1	gamma-aminobutyric acid (GABA) A receptor, subunit gamma 1
1.55909	0.640708	0.157836	4.05934	0.00103529	1422885_at	Snrpd3	small nuclear ribonucleoprotein D3
1.55854	0.640195	0.161374	3.96715	0.00124823	1418547_at	Tfpi2	tissue factor pathway inhibitor 2
1.55787	0.639574	0.131889	4.84934	0.000214691	1421687_at	Msmb	beta-microseminoprotein
1.55741	0.639152	0.0569373	11.2255	1.11522e-08	1438855_x_at	Tnfaip2	tumor necrosis factor, alpha-induced protein 2
1.55719	0.638944	0.0918545	6.95604	4.70663e-06	1438687_at	Lax1	lymphocyte transmembrane adaptor 1
1.55648	0.638283	0.0809661	7.88335	1.05866e-06	1438059_at	Ctxn3	cortexin 3
1.55559	0.637457	0.149379	4.26739	0.000680303	1415874_at	LOC100046643 /// Spry1	similar to sprouty 1 /// sprouty homolog 1 (Drosophila)
1.55551	0.637386	0.0756842	8.42166	4.68125e-07	1428731_at	Usp54	ubiquitin specific peptidase 54
1.55492	0.636843	0.182539	3.4888	0.00331558	1423602_at	Traf1	TNF receptor-associated factor 1
1.55479	0.636723	0.152735	4.16881	0.000829719	1421683_at	Gm3417 /// Gm3448 /// Tcte3	predicted gene 3417 /// predicted gene 3448 /// t-complex-associated testis expressed 3
1.55467	0.636606	0.0976769	6.51747	9.91998e-06	1436712_at	Pla2g4c	phospholipase A2, group IVC (cytosolic, calcium-independent)
1.55421	0.636182	0.0926383	6.86738	5.46075e-06	1430636_at	Ppp4r1l	protein phosphatase 4, regulatory subunit 1-like
1.5541	0.636083	0.142349	4.46848	0.000454936	1452081_a_at	9130017N09Rik	RIKEN cDNA 9130017N09 gene
1.55278	0.63485	0.0942197	6.73798	6.79653e-06	1433877_at	Fam46b	family with sequence similarity 46, member B
1.55255	0.634643	0.124495	5.09774	0.000132728	1429467_s_at	Slc26a3	solute carrier family 26, member 3
1.55229	0.6344	0.174765	3.63002	0.00248303	1439706_at	A330106F07Rik	RIKEN cDNA A330106F07 gene
1.552	0.634131	0.119647	5.30004	9.02224e-05	1418043_at	Abcc5	ATP-binding cassette, sub-family C (CFTR/MRP), member 5
1.55195	0.634082	0.138	4.59479	0.000354039	1436555_at	Slc7a2	solute carrier family 7 (cationic amino acid transporter, y+ system), member 2
1.55179	0.633933	0.137015	4.62675	0.000332359	1457926_at	Rnpepl1	arginyl aminopeptidase (aminopeptidase B)-like 1
1.55088	0.633091	0.18442	3.43288	0.00371794	1431146_a_at	Cpne8	copine VIII
1.55021	0.632462	0.159535	3.96442	0.00125517	1433814_at	---	---
1.54948	0.631782	0.165878	3.80871	0.00172346	1421073_a_at	Ptger4	prostaglandin E receptor 4 (subtype EP4)
1.54906	0.631391	0.151394	4.1705	0.000826893	1451607_at	Klk1b21	kallikrein 1-related peptidase b21
1.54903	0.631369	0.0846253	7.46076	2.06059e-06	1452244_at	6330406I15Rik	RIKEN cDNA 6330406I15 gene
1.54889	0.631234	0.128512	4.91187	0.000190081	1416129_at	Errfi1	ERBB receptor feedback inhibitor 1
1.54856	0.630927	0.0867347	7.27421	2.7853e-06	1424254_at	Ifitm1	interferon induced transmembrane protein 1
1.54842	0.630794	0.160934	3.91958	0.00137498	1435701_at	---	---
1.54809	0.630492	0.0974797	6.46793	1.08096e-05	1456857_at	1500011B03Rik	RIKEN cDNA 1500011B03 gene
1.54784	0.630258	0.107097	5.88491	3.04606e-05	1460447_at	Pus7l	pseudouridylate synthase 7 homolog (S. cerevisiae)-like
1.54754	0.62998	0.0747887	8.42346	4.66872e-07	1448610_a_at	Sod2	superoxide dismutase 2, mitochondrial
1.54683	0.629311	0.137052	4.59176	0.000356168	1421336_at	Prox1	prospero-related homeobox 1
1.54673	0.629217	0.10318	6.09823	2.07375e-05	1426095_a_at	Tnfrsf22	tumor necrosis factor receptor superfamily, member 22
1.54618	0.628707	0.155817	4.03491	0.00108784	1434188_at	Slc16a12	solute carrier family 16 (monocarboxylic acid transporters), member 12
1.54609	0.628623	0.127257	4.93981	0.000180043	1438295_at	---	---
1.54417	0.626836	0.079667	7.8682	1.08381e-06	1421734_at	Il8rb	interleukin 8 receptor, beta
1.54319	0.625919	0.0807708	7.74933	1.3044e-06	1417936_at	Ccl9	chemokine (C-C motif) ligand 9
1.54159	0.624422	0.114442	5.45624	6.72102e-05	1421463_at	Siglece	sialic acid binding Ig-like lectin E
1.53939	0.622358	0.0820335	7.58664	1.68576e-06	1431010_a_at	Rdh12	retinol dehydrogenase 12
1.53826	0.621299	0.143578	4.32727	0.000603263	1430798_x_at	Mrpl15	mitochondrial ribosomal protein L15
1.53772	0.620795	0.117513	5.28279	9.32221e-05	1432081_at	Cyp1b1	cytochrome P450, family 1, subfamily b, polypeptide 1
1.53706	0.620171	0.0525645	11.7983	5.69231e-09	1426587_a_at	Stat3	signal transducer and activator of transcription 3
1.53663	0.619768	0.173891	3.56412	0.0028416	1459694_at	AI428898	expressed sequence AI428898
1.53642	0.619571	0.097279	6.36901	1.28444e-05	1418456_a_at	Cxcl14	chemokine (C-X-C motif) ligand 14
1.53478	0.618031	0.146306	4.22423	0.000742011	1451054_at	Orm1	orosomucoid 1
1.53354	0.616865	0.0725885	8.49811	4.18083e-07	1452565_x_at	LOC641050	hypothetical protein LOC641050
1.5333	0.616636	0.093508	6.59447	8.68625e-06	1455332_x_at	Fcgr2b	Fc receptor, IgG, low affinity IIb
1.5326	0.615984	0.163268	3.77283	0.00185439	1442506_at	---	---
1.53153	0.614969	0.0717124	8.57549	3.7314e-07	1422105_at	Cd3e	CD3 antigen, epsilon polypeptide
1.5311	0.614565	0.137443	4.47142	0.000452286	1455560_at	---	---
1.53072	0.614213	0.0991448	6.1951	1.7451e-05	1419190_at	Vti1a	vesicle transport through interaction with t-SNAREs homolog 1A (yeast)
1.53058	0.614076	0.116018	5.29293	9.14458e-05	1458386_at	C030009J22Rik	RIKEN cDNA C030009J22 gene
1.53041	0.613917	0.0874473	7.02043	4.22796e-06	1424344_s_at	Eif1a	eukaryotic translation initiation factor 1A
1.53007	0.613599	0.151592	4.04769	0.00106002	1460416_s_at	Csprs /// Gm2666 /// Gm7582 /// Gm7609 /// LOC100041022	component of Sp100-rs /// predicted gene 2666 /// predicted gene 7582 /// predicted gene 7609 /// similar to HSR
1.52922	0.612801	0.118015	5.19258	0.000110685	1421596_s_at	H28	histocompatibility 28
1.52902	0.612612	0.164048	3.73434	0.00200606	1418219_at	Il15	interleukin 15
1.52876	0.612361	0.153416	3.9915	0.00118798	1422768_at	Syncrip	synaptotagmin binding, cytoplasmic RNA interacting protein
1.52868	0.61229	0.170164	3.59824	0.0026499	1420582_at	Cd209e	CD209e antigen
1.5275	0.611176	0.113149	5.40152	7.44854e-05	1450582_at	H2-Q5	histocompatibility 2, Q region locus 5
1.52694	0.610648	0.109047	5.59988	5.14126e-05	1440300_at	Vav1	Vav 1 oncogene
1.52658	0.610307	0.118272	5.16022	0.000117746	1460245_at	Klrd1	killer cell lectin-like receptor, subfamily D, member 1
1.52639	0.610128	0.100594	6.06525	2.19986e-05	1434903_s_at	Il1rl2	interleukin 1 receptor-like 2
1.52606	0.609815	0.0968082	6.29921	1.45185e-05	1451537_at	Chi3l1	chitinase 3-like 1
1.5257	0.609468	0.168819	3.61018	0.00258591	1419343_at	Slc15a1	solute carrier family 15 (oligopeptide transporter), member 1
1.52462	0.608445	0.110202	5.52116	5.95246e-05	1442018_at	Btg1	B-cell translocation gene 1, anti-proliferative
1.52438	0.608222	0.143546	4.23713	0.000722992	1454713_s_at	Hdc	histidine decarboxylase
1.52425	0.608098	0.117798	5.16219	0.000117303	1419105_at	Nr1h4	nuclear receptor subfamily 1, group H, member 4
1.5236	0.60748	0.0788209	7.7071	1.39374e-06	1422095_a_at	Cmpk2	cytidine monophosphate (UMP-CMP) kinase 2, mitochondrial
1.52306	0.606969	0.139317	4.35674	0.000568675	1439907_at	---	---
1.522	0.60597	0.122231	4.95758	0.000173943	1431322_at	Igsf3	immunoglobulin superfamily, member 3
1.52161	0.605599	0.0745007	8.12878	7.26551e-07	1421365_at	Fst	follistatin
1.52148	0.605471	0.110494	5.47965	6.43259e-05	1447434_at	---	---
1.52139	0.605388	0.153289	3.94931	0.00129431	1440110_at	B130019D13Rik	RIKEN cDNA B130019D13 gene
1.52078	0.604809	0.104193	5.80467	3.52576e-05	1430373_at	5430427O19Rik	RIKEN cDNA 5430427O19 gene
1.51993	0.604006	0.15799	3.82306	0.00167372	1416016_at	Tap1	transporter 1, ATP-binding cassette, sub-family B (MDR/TAP)
1.51981	0.60389	0.103827	5.81633	3.45142e-05	1421694_a_at	Vcan	versican
1.51976	0.603841	0.112835	5.35153	8.18469e-05	1419024_at	Ptp4a1	protein tyrosine phosphatase 4a1
1.51885	0.602977	0.1011	5.96415	2.63874e-05	1425156_at	Gbp6	guanylate binding protein 6
1.51841	0.602562	0.139715	4.31278	0.000621044	1450135_at	Fzd3	frizzled homolog 3 (Drosophila)
1.51802	0.60219	0.148451	4.05649	0.00104127	1460746_at	Fignl1	fidgetin-like 1
1.51794	0.602115	0.118691	5.07297	0.0001392	1425917_at	H28	histocompatibility 28
1.51792	0.602096	0.131185	4.58965	0.000357655	1420412_at	Tnfsf10	tumor necrosis factor (ligand) superfamily, member 10
1.51738	0.601583	0.157184	3.82725	0.00165948	1451048_at	Metap2	methionine aminopeptidase 2
1.51649	0.60074	0.134283	4.4737	0.000450239	1450495_a_at	Klrk1	killer cell lectin-like receptor subfamily K, member 1
1.51577	0.600051	0.109536	5.47809	6.45136e-05	1446567_at	---	---
1.51492	0.599244	0.050737	11.8108	5.61105e-09	1434380_at	Gbp6	guanylate binding protein 6
1.51472	0.599053	0.0593168	10.0992	4.55099e-08	1420088_at	Nfkbia	nuclear factor of kappa light polypeptide gene enhancer in B-cells inhibitor, alpha
1.51408	0.59844	0.0824516	7.25808	2.85944e-06	1444742_at	---	---
1.51398	0.598343	0.141631	4.22465	0.00074139	1451596_a_at	Sphk1	sphingosine kinase 1
1.51319	0.597597	0.149477	3.99793	0.00117258	1441905_x_at	Snrpn /// Snurf	small nuclear ribonucleoprotein N /// SNRPN upstream reading frame
1.51319	0.597589	0.12895	4.63426	0.000327467	1430117_a_at	Zfp64	zinc finger protein 64
1.51315	0.597554	0.145992	4.09306	0.000966968	1424594_at	Samd4	sterile alpha motif domain containing 4
1.51272	0.597148	0.17139	3.48415	0.0033473	1441531_at	Plcb4	phospholipase C, beta 4
1.51266	0.597083	0.112817	5.29249	9.15224e-05	1444740_at	---	---
1.51263	0.597059	0.0629634	9.48264	1.03489e-07	1449037_at	Crem	cAMP responsive element modulator
1.51214	0.59659	0.173863	3.43138	0.00372939	1419851_at	Slc4a8	solute carrier family 4 (anion exchanger), member 8
1.51199	0.596444	0.124021	4.80921	0.000232196	1458047_at	Tnfsf13b	tumor necrosis factor (ligand) superfamily, member 13b
1.51188	0.59634	0.117205	5.08801	0.000135233	1428375_at	4932415G12Rik	RIKEN cDNA 4932415G12 gene
1.51076	0.595273	0.123531	4.81883	0.000227869	1427339_at	Slc30a2	solute carrier family 30 (zinc transporter), member 2
1.5098	0.594353	0.17597	3.37758	0.00416386	1443054_at	Kcnj15	potassium inwardly-rectifying channel, subfamily J, member 15
1.50902	0.593616	0.12538	4.73453	0.000268789	1448355_at	Prss16	protease, serine, 16 (thymus)
1.50764	0.592293	0.0781968	7.57439	1.71886e-06	1451263_a_at	Fabp4	fatty acid binding protein 4, adipocyte
1.50755	0.592207	0.0986538	6.00288	2.46071e-05	1458403_at	Tnik	TRAF2 and NCK interacting kinase
1.50551	0.590253	0.131059	4.50371	0.000424144	1425394_at	BC023105	cDNA sequence BC023105
1.50541	0.59016	0.126992	4.64722	0.000319196	1453522_at	6530401N04Rik	RIKEN cDNA 6530401N04 gene
1.50541	0.590155	0.156084	3.78101	0.0018237	1457758_at	Eny2	enhancer of yellow 2 homolog (Drosophila)
1.50485	0.589619	0.171336	3.4413	0.00365442	1452332_at	Ccdc85a	coiled-coil domain containing 85A
1.50479	0.589564	0.142842	4.12738	0.000902119	1453590_at	Arl5b	ADP-ribosylation factor-like 5B
1.50446	0.589243	0.126222	4.6683	0.000306195	1422397_a_at	Il15ra	interleukin 15 receptor, alpha chain
1.50379	0.588603	0.161634	3.64159	0.00242493	1423996_a_at	Il4ra	interleukin 4 receptor, alpha
1.50298	0.587823	0.108816	5.40199	7.44194e-05	1432826_a_at	Cd80	CD80 antigen
1.50282	0.587676	0.160684	3.65733	0.00234808	1435036_at	Aspg	asparaginase homolog (S. cerevisiae)
1.50243	0.587296	0.133629	4.39498	0.00052679	1418163_at	Tlr4	toll-like receptor 4
1.50231	0.587181	0.104884	5.59836	5.15576e-05	1435477_s_at	Fcgr2b	Fc receptor, IgG, low affinity IIb
1.50213	0.587008	0.109482	5.36168	8.02943e-05	1450014_at	Cldn1	claudin 1
1.5019	0.586784	0.133828	4.38463	0.000537812	1427256_at	Vcan	versican
1.50171	0.586603	0.117494	4.9926	0.000162542	1438247_at	Klhl15	kelch-like 15 (Drosophila)
1.50081	0.585741	0.0970037	6.03834	2.30868e-05	1424256_at	Rdh12	retinol dehydrogenase 12
1.50035	0.585299	0.12171	4.80897	0.000232302	1455937_at	Lrrtm4	leucine rich repeat transmembrane neuronal 4
1.50018	0.585134	0.116247	5.03353	0.000150188	1445721_at	A830021M18	hypothetical protein A830021M18
1.50015	0.585104	0.172554	3.39086	0.00405219	1459415_at	---	---
1.50003	0.584996	0.170746	3.42612	0.0037698	1427994_at	Cd300lf /// LOC100047115	CD300 antigen like family member F /// similar to CD300 antigen like family member F

## Sheet: Inner Ear downregulated
Inner Ear Downregulated
Fold Change	log2 Fold Change	std error log2	mod T stat	FDR adj p-value	Probe Set ID	Gene Symbol	Gene Title
-3.98816	-1.99572	0.212029	-9.41249	1.13911e-07	1424352_at	Cyp4a12a	cytochrome P450, family 4, subfamily a, polypeptide 12a
-3.49995	-1.80733	0.170656	-10.5905	2.42924e-08	1429286_at	1190003M12Rik	RIKEN cDNA 1190003M12 gene
-3.24438	-1.69794	0.238097	-7.1313	3.51953e-06	1422155_at	Hist2h3c2	histone cluster 2, H3c2
-3.08109	-1.62344	0.176647	-9.19032	1.54902e-07	1438648_x_at	1190003M12Rik	RIKEN cDNA 1190003M12 gene
-2.94843	-1.55995	0.184583	-8.45121	4.48075e-07	1454881_s_at	Upk3b	uroplakin 3B
-2.9007	-1.5364	0.245833	-6.24978	1.58408e-05	1437574_at	Adamts18	a disintegrin-like and metallopeptidase (reprolysin type) with thrombospondin type 1 motif, 18
-2.8212	-1.49631	0.201848	-7.41305	3.18225e-11	1459989_at	---	---
-2.78482	-1.47759	0.164444	-8.98533	2.06683e-07	1448792_a_at	Cyp2f2	cytochrome P450, family 2, subfamily f, polypeptide 2
-2.73103	-1.44945	0.17364	-8.34744	5.22774e-07	1443137_at	---	---
-2.709	-1.43776	0.129284	-11.1209	1.2647e-08	1450020_at	Cx3cr1	chemokine (C-X3-C) receptor 1
-2.51523	-1.33069	0.154399	-8.61852	3.50383e-07	1457589_at	Fat3	FAT tumor suppressor homolog 3 (Drosophila)
-2.465	-1.30159	0.163869	-7.94288	9.65601e-07	1444270_at	Rsph4a	radial spoke head 4 homolog A (Chlamydomonas)
-2.39946	-1.26271	0.20972	-6.02091	4.88348e-06	1425645_s_at	Cyp2b10	cytochrome P450, family 2, subfamily b, polypeptide 10
-2.37809	-1.24981	0.101467	-12.3174	3.16553e-09	1438651_a_at	Aplnr	apelin receptor
-2.35461	-1.23549	0.28008	-4.4112	8.49542e-05	1447410_at	---	---
-2.30246	-1.20317	0.300585	-4.00277	8.13427e-06	1422257_s_at	Cyp2b10	cytochrome P450, family 2, subfamily b, polypeptide 10
-2.24129	-1.16433	0.192302	-6.0547	2.24186e-05	1444841_at	---	---
-2.22919	-1.15652	0.134365	-8.60728	3.5618e-07	1440634_at	---	---
-2.2028	-1.13934	0.321095	-3.54829	3.09444e-05	1442954_at	---	---
-2.17989	-1.12426	0.110483	-10.1759	4.12024e-08	1437568_at	Mmp16	matrix metallopeptidase 16
-2.17562	-1.12143	0.225556	-4.97182	0.00016921	1428705_at	1700007K13Rik	RIKEN cDNA 1700007K13 gene
-2.17332	-1.1199	0.281289	-3.98131	0.00121283	1458506_at	Gm626 /// LOC100046336	predicted gene 626 /// hypothetical protein LOC100046336
-2.14674	-1.10215	0.166508	-6.61918	8.32529e-06	1434793_at	Wdr78	WD repeat domain 78
-2.13935	-1.09717	0.208582	-5.26016	6.2416e-07	1442835_at	---	---
-2.11009	-1.0773	0.313398	-3.43749	0.00368299	1430762_at	4833427G06Rik	RIKEN cDNA 4833427G06 gene
-2.11008	-1.0773	0.0946701	-11.3795	9.28314e-09	1418818_at	Aqp5 /// LOC100046616	aquaporin 5 /// similar to aquaporin 5
-2.08916	-1.06292	0.155473	-6.83668	5.75053e-06	1427411_s_at	Dleu2	deleted in lymphocytic leukemia, 2
-2.07661	-1.05423	0.256431	-4.11118	0.000932164	1446591_at	Gm1574 /// LOC100045399	predicted gene 1574 /// similar to Gene model 1574, (NCBI)
-2.04884	-1.03481	0.224504	-4.60931	0.000344016	1438799_at	Dlx6os1	Dlx6 opposite strand transcript 1
-2.04312	-1.03077	0.242028	-4.2589	0.000692018	1455383_at	C730043O17	hypothetical protein C730043O17
-2.00059	-1.00042	0.145881	-6.85782	1.06616e-05	1451787_at	Cyp2b10	cytochrome P450, family 2, subfamily b, polypeptide 10
-1.99529	-0.996602	0.151481	-6.57904	8.91996e-06	1424936_a_at	Dnahc8	dynein, axonemal, heavy chain 8
-1.98819	-0.991455	0.10643	-9.31552	1.30181e-07	1436926_at	Esrrb	estrogen related receptor, beta
-1.98754	-0.990981	0.10836	-9.14526	1.64974e-07	1420780_at	Ascl3	achaete-scute complex homolog 3 (Drosophila)
-1.98595	-0.989826	0.0942094	-10.5067	2.03136e-05	1425009_at	Tcte2	t-complex-associated testis expressed 2
-1.98404	-0.988443	0.233013	-4.24201	9.08304e-05	1455416_at	C130021I20Rik	Riken cDNA C130021I20 gene
-1.98123	-0.986398	0.130361	-7.56665	1.74014e-06	1455706_at	Stxbp4	syntaxin binding protein 4
-1.96752	-0.976381	0.161851	-6.03261	2.33258e-05	1425868_at	Hist2h2bb	histone cluster 2, H2bb
-1.95527	-0.96737	0.130926	-7.38866	2.31389e-06	1441206_at	Synpo2	synaptopodin 2
-1.95127	-0.96441	0.0892764	-10.8025	1.86576e-08	1455743_at	Olfml2a	olfactomedin-like 2A
-1.94438	-0.959309	0.122131	-7.85478	1.10661e-06	1457440_at	Sstr4	somatostatin receptor 4
-1.93928	-0.955524	0.0739025	-12.9295	1.62606e-09	1457989_at	Slc4a11	solute carrier family 4, sodium bicarbonate transporter-like, member 11
-1.92986	-0.948498	0.136986	-6.92403	4.96545e-06	1450843_a_at	Serpinh1	serine (or cysteine) peptidase inhibitor, clade H, member 1
-1.92842	-0.94742	0.143734	-6.59147	8.7312e-06	1453511_at	2310007B03Rik	RIKEN cDNA 2310007B03 gene
-1.90133	-0.92701	0.149739	-6.19086	1.7583e-05	1430237_at	Cldn22	claudin 22
-1.89373	-0.92123	0.214898	-4.28682	2.43419e-06	1419560_at	Lipc	lipase, hepatic
-1.89258	-0.920351	0.135104	-6.81217	5.99344e-06	1449971_a_at	Cd209f	CD209f antigen
-1.89117	-0.919279	0.111225	-8.26501	0.000440629	1459126_at	---	---
-1.87922	-0.910136	0.140409	-6.48203	1.05482e-05	1457784_at	---	---
-1.87916	-0.910086	0.221877	-4.10175	0.00278326	1418950_at	Drd2	dopamine receptor 2
-1.87468	-0.906647	0.081129	-11.1754	1.18444e-08	1419417_at	Vegfc	vascular endothelial growth factor C
-1.87353	-0.905757	0.260466	-3.47745	0.00339358	1436787_x_at	1110069O07Rik	RIKEN cDNA 1110069O07 gene
-1.86688	-0.900626	0.119017	-7.56719	1.73865e-06	1456733_x_at	Serpinh1	serine (or cysteine) peptidase inhibitor, clade H, member 1
-1.86357	-0.898066	0.11334	-7.92363	9.94722e-07	1448891_at	Fcrls	Fc receptor-like S, scavenger receptor
-1.86355	-0.898056	0.185489	-4.84155	0.000217978	1439347_at	Tns4	tensin 4
-1.86132	-0.896327	0.155276	-5.77247	3.73978e-05	1446868_at	---	---
-1.84781	-0.885814	0.168861	-5.24582	0.000100005	1441979_at	BC060267	cDNA sequence BC060267
-1.84716	-0.88531	0.10003	-8.85044	2.50514e-07	1423037_at	Aplnr	apelin receptor
-1.84478	-0.883451	0.115764	-7.63146	1.57022e-06	1418776_at	5830443L24Rik	RIKEN cDNA 5830443L24 gene
-1.84405	-0.882875	0.0971256	-9.09003	1.7827e-07	1438915_at	6720401G13Rik	RIKEN cDNA 6720401G13 gene
-1.8435	-0.88245	0.177839	-4.96207	0.000172439	1446236_at	C230072F16Rik	RIKEN cDNA C230072F16 gene
-1.84024	-0.879895	0.253501	-3.47097	0.00343892	1436785_a_at	1110069O07Rik	RIKEN cDNA 1110069O07 gene
-1.83795	-0.8781	0.129138	-6.79969	3.12704e-07	1453588_at	Car3	carbonic anhydrase 3
-1.83607	-0.876623	0.0679859	-12.8942	1.68856e-09	1421172_at	Adam12	a disintegrin and metallopeptidase domain 12 (meltrin alpha)
-1.83104	-0.872666	0.100427	-8.68956	3.15953e-07	1439766_x_at	Vegfc	vascular endothelial growth factor C
-1.83079	-0.872467	0.109849	-7.94244	9.66256e-07	1425083_at	Otor	otoraplin
-1.82674	-0.869271	0.136128	-6.38568	1.24752e-05	1428283_at	Cyp2s1	cytochrome P450, family 2, subfamily s, polypeptide 1
-1.8267	-0.869241	0.163428	-5.31879	8.7074e-05	1442698_at	---	---
-1.82616	-0.868811	0.228015	-3.81033	1.08393e-06	1421609_a_at	Cml3	camello-like 3
-1.82436	-0.867391	0.207234	-4.18557	0.000802136	1439959_at	Fgf11	fibroblast growth factor 11
-1.82281	-0.866165	0.108206	-8.0048	8.77906e-07	1427410_at	Dleu2	deleted in lymphocytic leukemia, 2
-1.81927	-0.86336	0.148929	-5.79713	3.57469e-05	1434237_at	Upk3b	uroplakin 3B
-1.81184	-0.857453	0.203489	-4.21377	2.6152e-05	1447093_at	---	---
-1.81075	-0.856588	0.134137	-6.38593	1.24698e-05	1427919_at	Srpx2	sushi-repeat-containing protein, X-linked 2
-1.81052	-0.856404	0.1406	-6.09107	2.10047e-05	1441338_at	5930412G12Rik	RIKEN cDNA 5930412G12 gene
-1.80821	-0.854565	0.137805	-6.20124	1.7262e-05	1419292_at	Htra3	HtrA serine peptidase 3
-1.79197	-0.84155	0.105627	-7.96722	9.30077e-07	1421168_at	Abcg3	ATP-binding cassette, sub-family G (WHITE), member 3
-1.79052	-0.840379	0.138707	-6.05867	0.000866483	1422230_s_at	Cyp2a4 /// Cyp2a5 /// LOC100047711	cytochrome P450, family 2, subfamily a, polypeptide 4 /// cytochrome P450, family 2, subfamily a, polypeptide 5 /// similar to Cytochrome P450, family 2, subfamily a, polypeptide 4
-1.78615	-0.836856	0.157871	-5.30087	9.00797e-05	1451906_at	Ubxn10	UBX domain protein 10
-1.78586	-0.836622	0.229497	-3.64547	0.00240577	1440707_at	Dmrt3	doublesex and mab-3 related transcription factor 3
-1.78329	-0.834537	0.114702	-7.27572	2.77846e-06	1440739_at	Vegfc	vascular endothelial growth factor C
-1.774	-0.827009	0.190867	-4.33291	0.000596479	1453418_at	Col24a1	collagen, type XXIV, alpha 1
-1.77206	-0.825427	0.118351	-6.97441	1.16822e-05	1454032_at	Neto2	neuropilin (NRP) and tolloid (TLL)-like 2
-1.76809	-0.822191	0.105617	-7.78462	1.23437e-06	1457642_at	5730507N06Rik	RIKEN cDNA 5730507N06 gene
-1.76489	-0.819577	0.10552	-7.76706	1.26871e-06	1437403_at	Samd5	sterile alpha motif domain containing 5
-1.75776	-0.813737	0.1064	-7.64787	4.33085e-06	1424556_at	Pycr1	pyrroline-5-carboxylate reductase 1
-1.75764	-0.813637	0.0841646	-9.66721	8.05972e-08	1417757_at	Unc13b	unc-13 homolog B (C. elegans)
-1.75682	-0.812965	0.111726	-7.27641	2.77533e-06	1440889_at	BC006965	cDNA sequence BC006965
-1.75651	-0.812715	0.100102	-8.11886	7.37582e-07	1417455_at	Tgfb3	transforming growth factor, beta 3
-1.75208	-0.809068	0.146112	-5.53731	5.77577e-05	1417439_at	Cd248	CD248 antigen, endosialin
-1.74391	-0.802324	0.11628	-6.89992	5.17026e-06	1418425_at	Sp7	Sp7 transcription factor 7
-1.74268	-0.801304	0.149332	-5.36591	5.23766e-08	1430584_s_at	Car3	carbonic anhydrase 3
-1.74007	-0.799143	0.142719	-5.59942	5.14562e-05	1453269_at	Unc5b	unc-5 homolog B (C. elegans)
-1.73876	-0.798059	0.221302	-3.6062	0.00260708	1432018_at	Ascl2	achaete-scute complex homolog 2 (Drosophila)
-1.73459	-0.794595	0.137964	-5.75944	3.83018e-05	1426007_a_at	Ubxn10	UBX domain protein 10
-1.73404	-0.79414	0.0854215	-9.29672	1.3361e-07	1435110_at	Unc5b	unc-5 homolog B (C. elegans)
-1.73263	-0.792961	0.111937	-7.08398	3.8053e-06	1438916_x_at	6720401G13Rik	RIKEN cDNA 6720401G13 gene
-1.73173	-0.792212	0.168631	-4.69791	0.000288851	1436244_a_at	Tle2	transducin-like enhancer of split 2, homolog of Drosophila E(spl)
-1.73152	-0.792035	0.1577	-5.02241	1.02233e-05	1451344_at	Tmem119	transmembrane protein 119
-1.72798	-0.789085	0.157715	-5.00324	0.000500137	1451623_at	Mrpl15	mitochondrial ribosomal protein L15
-1.72733	-0.788547	0.0962474	-8.19292	6.59285e-07	1424007_at	Gdf10	growth differentiation factor 10
-1.72395	-0.785722	0.151944	-5.17114	0.000115311	1420453_at	Crygs	crystallin, gamma S
-1.72352	-0.785357	0.135543	-5.79418	3.59406e-05	1423258_at	Syt9	synaptotagmin IX
-1.7175	-0.780312	0.0776571	-10.0482	4.86423e-08	1447643_x_at	Snai2	snail homolog 2 (Drosophila)
-1.71287	-0.776416	0.187445	-4.1421	0.000875695	1431353_at	Pabpc4l	poly(A) binding protein, cytoplasmic 4-like
-1.71236	-0.775986	0.0957646	-8.10306	7.5552e-07	1445896_at	2810433D01Rik	RIKEN cDNA 2810433D01 gene
-1.70956	-0.773623	0.090999	-8.50144	4.16037e-07	1441881_x_at	Fam101a	family with sequence similarity 101, member A
-1.70871	-0.77291	0.206913	-3.73543	0.000224564	1435603_at	Sned1	sushi, nidogen and EGF-like domains 1
-1.69896	-0.764652	0.0948543	-8.06133	8.05139e-07	1435678_at	2610017I09Rik	RIKEN cDNA 2610017I09 gene
-1.69791	-0.763759	0.173298	-4.40721	8.7725e-07	1422866_at	Col13a1	collagen, type XIII, alpha 1
-1.69694	-0.762933	0.13713	-5.56356	1.46816e-05	1440797_at	Dlx6os2	Dlx6 opposite strand transcript 2
-1.69503	-0.761311	0.192385	-3.95723	0.00246592	1451424_at	Gabrp	gamma-aminobutyric acid (GABA) A receptor, pi
-1.69454	-0.760895	0.183409	-4.14863	0.000864213	1432083_a_at	Lrrc23	leucine rich repeat containing 23
-1.69397	-0.760409	0.195518	-3.8892	0.00146269	1444315_at	D630024D03Rik	RIKEN cDNA D630024D03 gene
-1.69359	-0.760081	0.178507	-4.25799	0.00069328	1429419_at	2310007A19Rik	RIKEN cDNA 2310007A19Rik
-1.69213	-0.758841	0.210061	-3.61248	0.000123671	1441324_at	---	---
-1.69134	-0.758167	0.205377	-3.69159	0.000182099	1423566_a_at	Hsph1	heat shock 105kDa/110kDa protein 1
-1.68831	-0.755583	0.125713	-6.01039	2.42764e-05	1454424_at	Odz2	odd Oz/ten-m homolog 2 (Drosophila)
-1.68643	-0.753976	0.0962043	-7.83724	1.13719e-06	1418796_at	Clec11a	C-type lectin domain family 11, member a
-1.68531	-0.753016	0.14463	-5.20651	0.00010778	1458880_at	---	---
-1.68247	-0.750585	0.127773	-5.87436	3.10502e-05	1416321_s_at	Prelp	proline arginine-rich end leucine-rich repeat
-1.68159	-0.749824	0.0930544	-8.05791	5.85547e-06	1453084_s_at	Col22a1	collagen, type XXII, alpha 1
-1.68038	-0.748784	0.182193	-4.10985	0.000934676	1454198_a_at	Efcab1	EF hand calcium binding domain 1
-1.67882	-0.747448	0.13075	-5.71662	4.14368e-05	1418673_at	Snai2	snail homolog 2 (Drosophila)
-1.67743	-0.746256	0.118192	-6.31394	2.22974e-08	1427560_at	Six5	sine oculis-related homeobox 5 homolog (Drosophila)
-1.67735	-0.746183	0.217322	-3.43354	0.00371295	1449359_at	Pax1	paired box gene 1
-1.6763	-0.745283	0.0743456	-10.0246	5.0167e-08	1434867_at	Slc4a11	solute carrier family 4, sodium bicarbonate transporter-like, member 11
-1.67603	-0.745048	0.138923	-5.36304	0.000494396	1453677_a_at	Derl3	Der1-like domain family, member 3
-1.67464	-0.743853	0.138598	-5.367	7.94926e-05	1421171_at	Adam12	a disintegrin and metallopeptidase domain 12 (meltrin alpha)
-1.67321	-0.742614	0.131674	-5.63979	1.20196e-05	1418599_at	Col11a1	collagen, type XI, alpha 1
-1.66853	-0.738579	0.179492	-4.11483	0.000925309	1456711_at	4932425I24Rik	RIKEN cDNA 4932425I24 gene
-1.66806	-0.738174	0.173267	-4.26033	0.000690033	1440150_at	Tgm3	transglutaminase 3, E polypeptide
-1.66455	-0.735135	0.171927	-4.27586	0.000272265	1423578_at	Col11a2	collagen, type XI, alpha 2
-1.66263	-0.733471	0.100688	-7.28462	2.73851e-06	1430714_at	4930451C15Rik	RIKEN cDNA 4930451C15 gene
-1.65846	-0.729846	0.0954362	-7.64748	1.53099e-06	1438665_at	Smpd3	sphingomyelin phosphodiesterase 3, neutral
-1.65594	-0.727651	0.193983	-3.7511	1.63841e-06	1450019_at	Cx3cr1	chemokine (C-X3-C) receptor 1
-1.65469	-0.726559	0.163263	-4.45023	1.63265e-05	1446326_at	Col1a2	collagen, type I, alpha 2
-1.65293	-0.725024	0.143851	-5.04011	1.41078e-05	1420669_at	Arnt2	aryl hydrocarbon receptor nuclear translocator 2
-1.65275	-0.72487	0.166756	-4.3469	0.000579994	1442051_at	Hist2h3c1	histone cluster 2, H3c1
-1.65076	-0.723131	0.167455	-4.31835	0.000614145	1442508_at	Proca1	protein interacting with cyclin A1
-1.6493	-0.721857	0.128159	-5.6325	4.83963e-05	1422558_at	Gamt	guanidinoacetate methyltransferase
-1.64849	-0.721141	0.102252	-7.05259	3.83758e-05	1427600_at	---	---
-1.64828	-0.720959	0.100942	-7.14231	3.4563e-06	1460121_at	9630010G10Rik	RIKEN cDNA 9630010G10 gene
-1.64754	-0.720318	0.161521	-4.45959	3.25511e-06	1429280_at	Col22a1	collagen, type XXII, alpha 1
-1.64726	-0.72007	0.119418	-6.02981	2.34431e-05	1449226_at	Hic1	hypermethylated in cancer 1
-1.64671	-0.719584	0.181148	-3.97236	0.000131127	1458115_at	4930512H18Rik	RIKEN cDNA 4930512H18 gene
-1.64338	-0.716669	0.128143	-5.59272	0.00142416	1436486_x_at	Whrn	Whirlin
-1.64275	-0.716114	0.161601	-4.43138	0.000433153	1447370_at	---	---
-1.64239	-0.715795	0.143463	-4.98942	0.000163545	1448876_at	Evc	Ellis van Creveld gene homolog (human)
-1.64124	-0.714788	0.190162	-3.75883	0.000454394	1443201_at	---	---
-1.64099	-0.714571	0.135295	-5.28158	1.49905e-05	1426519_at	P4ha1	procollagen-proline, 2-oxoglutarate 4-dioxygenase (proline 4-hydroxylase), alpha 1 polypeptide
-1.63947	-0.713232	0.199775	-3.57017	0.000652339	1457657_at	---	---
-1.63862	-0.712482	0.106478	-6.69134	7.35834e-06	1437661_at	AU021092	expressed sequence AU021092
-1.6385	-0.712378	0.136783	-5.2081	0.000107455	1419464_at	Wdr86	WD repeat domain 86
-1.63804	-0.711971	0.106189	-6.70476	0.00156904	1455918_at	Adrb3	adrenergic receptor, beta 3
-1.63759	-0.711578	0.167141	-4.25736	0.000694167	1417234_at	Mmp11	matrix metallopeptidase 11
-1.6374	-0.711404	0.142938	-4.97699	0.00119468	1422831_at	Fbn2	fibrillin 2
-1.63738	-0.711387	0.0893371	-7.96295	9.36208e-07	1425398_at	LOC665622 /// RP23-38E20.1	H2b histone family member /// predicted gene, OTTMUSG00000013203
-1.63308	-0.707592	0.121487	-5.8244	3.40091e-05	1449350_at	Osr1	odd-skipped related 1 (Drosophila)
-1.63158	-0.706266	0.154248	-4.57877	0.000241844	1425727_at	Cldn19	claudin 19
-1.63006	-0.704921	0.111947	-6.29694	4.93064e-05	1441764_at	Prdm10	PR domain containing 10
-1.62987	-0.70476	0.148543	-4.74448	0.000194353	1456139_at	Airn	antisense Igf2r RNA
-1.62712	-0.70232	0.115068	-6.10351	2.05425e-05	1435468_at	B3gnt9	UDP-GlcNAc:betaGal beta-1,3-N-acetylglucosaminyltransferase 9
-1.62613	-0.701443	0.146879	-4.77565	0.00024796	1455689_at	Fzd10	frizzled homolog 10 (Drosophila)
-1.62344	-0.699053	0.15028	-4.65166	4.60302e-05	1442123_at	2010012P19Rik	RIKEN cDNA 2010012P19 gene
-1.62287	-0.698549	0.118077	-5.91603	2.94719e-05	1453059_at	2310046A06Rik	RIKEN cDNA 2310046A06 gene
-1.62271	-0.698406	0.0752381	-9.28261	1.36246e-07	1436528_at	Kazald1	Kazal-type serine peptidase inhibitor domain 1
-1.62104	-0.696919	0.140879	-4.94693	0.000177572	1426715_s_at	Slc46a1	solute carrier family 46, member 1
-1.62063	-0.696558	0.167602	-4.15602	8.48569e-05	1449298_a_at	Pde1a	phosphodiesterase 1A, calmodulin-dependent
-1.62035	-0.696306	0.127014	-5.48212	6.40296e-05	1435475_at	Lman2l	lectin, mannose-binding 2-like
-1.61979	-0.695805	0.125813	-5.53047	2.41923e-06	1438488_at	Esd	esterase D/formylglutathione hydrolase
-1.61857	-0.694719	0.162817	-4.26688	1.01648e-06	1445565_at	Hist1h1e	Histone cluster 1, H1e
-1.61853	-0.694687	0.156068	-4.45117	0.000470907	1418735_at	Krt4	keratin 4
-1.61834	-0.694517	0.173081	-4.01267	3.54278e-06	1419592_at	Unc5c	unc-5 homolog C (C. elegans)
-1.6172	-0.693499	0.140811	-4.92504	0.000185279	1438114_x_at	Efs	Embryonal Fyn-associated substrate
-1.61696	-0.693286	0.102577	-6.7587	6.56148e-06	1457326_at	---	---
-1.61658	-0.692943	0.111013	-6.24199	1.60603e-05	1458659_at	Gm9780 /// Plac9	predicted gene 9780 /// placenta specific 9
-1.61519	-0.691701	0.0930176	-7.43623	2.14332e-06	1422779_at	Smpd3	sphingomyelin phosphodiesterase 3, neutral
-1.61353	-0.69022	0.126485	-5.45694	0.000208353	1450311_at	Slc8a3	solute carrier family 8 (sodium/calcium exchanger), member 3
-1.6133	-0.690013	0.0885667	-7.79088	1.22236e-06	1429226_at	2310014F06Rik	RIKEN cDNA 2310014F06 gene
-1.61308	-0.689821	0.157542	-4.37866	7.8086e-06	1440962_at	Slc8a3	solute carrier family 8 (sodium/calcium exchanger), member 3
-1.61247	-0.689269	0.137394	-5.01674	0.000636387	1422324_a_at	Pthlh	parathyroid hormone-like peptide
-1.61114	-0.68808	0.106259	-6.47547	0.000185283	1429006_s_at	2610110G12Rik	RIKEN cDNA 2610110G12 gene
-1.61079	-0.687769	0.106717	-6.44482	0.000103652	1430785_at	Sdr9c7	4short chain dehydrogenase/reductase family 9C, member 7
-1.61047	-0.68748	0.137029	-5.01705	0.000199925	1416844_at	Prmt2	protein arginine N-methyltransferase 2
-1.61016	-0.687206	0.0661289	-10.3919	3.12237e-08	1429896_at	5830408B19Rik	RIKEN cDNA 5830408B19 gene
-1.60968	-0.686777	0.126068	-5.44767	0.00010342	1455251_at	Itga1	integrin alpha 1
-1.60919	-0.686338	0.188854	-3.63422	0.00246176	1449525_at	Fmo3	flavin containing monooxygenase 3
-1.60916	-0.686307	0.113484	-6.04763	2.27049e-05	1435353_a_at	Pisd-ps1 /// Pisd-ps3	phosphatidylserine decarboxylase, pseudogene 1 /// phosphatidylserine decarboxylase, pseudogene 3
-1.60477	-0.682366	0.169631	-4.02266	0.000478744	1427378_at	Krt75	keratin 75
-1.60213	-0.679988	0.128544	-5.28992	0.000504701	1439632_at	---	---
-1.60191	-0.679791	0.14652	-4.63959	0.000324038	1435359_at	LOC100047284 /// Mtss1l	similar to CDNA sequence BC060632 /// metastasis suppressor 1-like
-1.60038	-0.678413	0.181691	-3.73388	0.00113155	1424528_at	Cgref1	cell growth regulator with EF hand domain 1
-1.59904	-0.677205	0.0946477	-7.15501	3.38488e-06	1417836_at	Gpx7	glutathione peroxidase 7
-1.59832	-0.676555	0.170878	-3.95929	0.000649619	1456319_at	---	---
-1.59805	-0.676314	0.100293	-6.74342	0.000252148	1429249_at	4833424O15Rik	RIKEN cDNA 4833424O15 gene
-1.59624	-0.674677	0.0900239	-7.49442	1.9525e-06	1418858_at	Aox3	aldehyde oxidase 3
-1.5962	-0.674638	0.184154	-3.66345	0.000134249	1428670_at	LOC72520	hypothetical gene LOC72520
-1.59446	-0.673064	0.142801	-4.71329	0.000280245	1455392_at	Prr18	proline rich region 18
-1.59419	-0.672823	0.105426	-6.38196	1.25567e-05	1453801_at	Them5	thioesterase superfamily member 5
-1.5934	-0.672112	0.126069	-5.33132	8.50345e-05	1429212_a_at	Lrrc51	leucine rich repeat containing 51
-1.59299	-0.671742	0.119046	-5.6427	0.00162353	1416845_at	Tmem132a	transmembrane protein 132A
-1.59196	-0.670808	0.154583	-4.33947	0.0025949	1424529_s_at	Cgref1	cell growth regulator with EF hand domain 1
-1.58995	-0.668984	0.0982611	-6.80823	6.03349e-06	1436365_at	Zbtb7c	zinc finger and BTB domain containing 7C
-1.58953	-0.6686	0.13231	-5.05328	0.000701098	1448755_at	Col15a1	collagen, type XV, alpha 1
-1.5881	-0.667297	0.111524	-5.98345	2.54839e-05	1427477_at	Tmprss13	transmembrane protease, serine 13
-1.5876	-0.666846	0.0898719	-7.41996	3.75518e-05	1453478_at	Pou3f2	POU domain, class 3, transcription factor 2
-1.58421	-0.663766	0.0752355	-8.82251	0.00085343	1455187_at	LOC638050 /// Zbtb40	similar to zinc finger and BTB domain containing 40 /// zinc finger and BTB domain containing 40
-1.58354	-0.663152	0.089279	-7.42786	3.29282e-06	1440161_at	---	---
-1.58322	-0.662866	0.0998128	-6.64109	8.4719e-06	1428778_at	Sfi1	Sfi1 homolog, spindle assembly associated (yeast)
-1.58121	-0.66103	0.132544	-4.98724	0.000164238	1417839_at	Cldn5	claudin 5
-1.58098	-0.660819	0.182163	-3.62763	0.00249522	1441259_s_at	Ift122	intraflagellar transport 122 homolog (Chlamydomonas)
-1.57984	-0.659775	0.182789	-3.6095	0.00258952	1418190_at	Pon1	paraoxonase 1
-1.57911	-0.659111	0.190867	-3.45324	0.00133588	1443173_at	Ptn	pleiotrophin
-1.57785	-0.657964	0.100582	-6.54154	4.97056e-07	1441921_x_at	Esrrb	estrogen related receptor, beta
-1.57781	-0.657924	0.150551	-4.37011	0.000553659	1426571_at	Ano1	anoctamin 1, calcium activated chloride channel
-1.57554	-0.655843	0.144046	-4.553	5.83311e-05	1442167_at	Cyfip2	cytoplasmic FMR1 interacting protein 2
-1.57508	-0.655428	0.116451	-5.62834	4.87708e-05	1439070_x_at	Pisd /// Pisd-ps1 /// Pisd-ps2 /// Pisd-ps3	phosphatidylserine decarboxylase /// phosphatidylserine decarboxylase, pseudogene 1 /// phosphatidylserine decarboxylase, pseudogene 2 /// phosphatidylserine decarboxylase, pseudogene 3
-1.57452	-0.654914	0.148729	-4.4034	0.000518003	1449421_a_at	Kcne2	potassium voltage-gated channel, Isk-related subfamily, gene 2
-1.57411	-0.654538	0.161122	-4.06238	0.00102893	1445763_at	---	---
-1.57344	-0.653925	0.182222	-3.58862	0.00270256	1457299_at	Grm4	glutamate receptor, metabotropic 4
-1.57272	-0.653265	0.148393	-4.40227	0.000519175	1433311_at	D530031A16Rik	RIKEN cDNA D530031A16 gene
-1.57143	-0.652082	0.117874	-5.53201	0.000384597	1427308_at	Dab1	disabled homolog 1 (Drosophila)
-1.57122	-0.651888	0.0777789	-8.38129	9.5157e-06	1423611_at	Alpl	alkaline phosphatase, liver/bone/kidney
-1.57103	-0.65171	0.178192	-3.65735	0.00234798	1427239_at	Ift122	intraflagellar transport 122 homolog (Chlamydomonas)
-1.5702	-0.650947	0.0874651	-7.44237	2.12232e-06	1453317_a_at	Khdrbs3	KH domain containing, RNA binding, signal transduction associated 3
-1.56886	-0.649713	0.185877	-3.4954	0.00327104	1425310_a_at	Emid2	EMI domain containing 2
-1.56882	-0.649682	0.125526	-5.17566	0.000114319	1426464_at	Nr1d1	nuclear receptor subfamily 1, group D, member 1
-1.56782	-0.648758	0.16492	-3.93376	0.00356607	1455882_x_at	Vwc2	von Willebrand factor C domain containing 2
-1.56679	-0.647814	0.0876459	-7.39126	2.3042e-06	1438038_at	4930402H24Rik	RIKEN cDNA 4930402H24 gene
-1.56655	-0.647594	0.116284	-5.56906	5.44422e-05	1457897_at	---	---
-1.56618	-0.647246	0.190461	-3.39831	0.00399083	1448326_a_at	Crabp1	cellular retinoic acid binding protein I
-1.56528	-0.646419	0.0978087	-6.60902	8.01838e-06	1451978_at	Loxl1	lysyl oxidase-like 1
-1.5647	-0.645883	0.123291	-5.23867	0.000101375	1453568_at	Dapl1	death associated protein-like 1
-1.56456	-0.645753	0.151246	-4.26954	0.000677371	1429842_at	Mdh1b	malate dehydrogenase 1B, NAD (soluble)
-1.56454	-0.64574	0.0900388	-7.1718	2.17235e-06	1446331_at	Ptgfr	prostaglandin F receptor
-1.56386	-0.645112	0.155267	-4.15485	2.60757e-07	1417415_at	Slc6a3	solute carrier family 6 (neurotransmitter transporter, dopamine), member 3
-1.56386	-0.645112	0.0627133	-10.2867	3.57193e-08	1436218_at	---	---
-1.56363	-0.644897	0.111763	-5.77023	2.20013e-06	1452094_at	P4ha1	procollagen-proline, 2-oxoglutarate 4-dioxygenase (proline 4-hydroxylase), alpha 1 polypeptide
-1.56288	-0.644203	0.130106	-4.95137	0.000176052	1451634_at	Airn	antisense Igf2r RNA
-1.56287	-0.644199	0.151704	-4.24642	0.000709611	1439774_at	Prrx1	paired related homeobox 1
-1.56126	-0.642714	0.174812	-3.67661	0.00225729	1432649_at	3300002A11Rik	RIKEN cDNA 3300002A11 gene
-1.55958	-0.64116	0.150775	-4.25242	0.000144578	1453083_at	Vmn2r29	vomeronasal 2, receptor 29
-1.5594	-0.640989	0.155842	-4.11306	0.000928619	1441445_at	Per3	period homolog 3 (Drosophila)
-1.55926	-0.640858	0.177598	-3.60849	0.000588683	1430375_a_at	Ccl27a	chemokine (C-C motif) ligand 27A
-1.55911	-0.640722	0.166942	-3.838	4.7491e-05	1432129_a_at	Prrx1	paired related homeobox 1
-1.55911	-0.640721	0.125834	-5.09181	0.00231887	1457356_at	---	---
-1.55764	-0.639361	0.111057	-5.75708	3.84683e-05	1427139_at	Adamts10	a disintegrin-like and metallopeptidase (reprolysin type) with thrombospondin type 1 motif, 10
-1.55623	-0.638056	0.133846	-4.7671	6.73395e-06	1423523_at	Aass	aminoadipate-semialdehyde synthase
-1.55573	-0.637593	0.14861	-4.29037	0.00126831	1418902_at	Chid1	chitinase domain containing 1
-1.55561	-0.637481	0.158756	-4.01548	0.00200793	1416818_at	Parva	parvin, alpha
-1.55519	-0.637093	0.0863906	-7.37457	2.3671e-06	1453210_at	5730507C01Rik	RIKEN cDNA 5730507C01 gene
-1.55467	-0.636605	0.144145	-4.41643	9.19691e-05	1436260_at	---	---
-1.55368	-0.635685	0.143079	-4.44289	0.0011152	1456811_at	Cxxc4	CXXC finger 4
-1.55366	-0.63567	0.121585	-5.22818	6.82992e-05	1423648_at	Pdia6	protein disulfide isomerase associated 6
-1.55362	-0.635631	0.176345	-3.60448	0.00261628	1419188_s_at	Ccl27a /// Gm13306	chemokine (C-C motif) ligand 27A /// predicted gene 13306
-1.55131	-0.633484	0.129655	-4.88591	0.000155042	1435424_x_at	2700045P11Rik	RIKEN cDNA 2700045P11 gene
-1.54966	-0.631952	0.100387	-6.29518	1.46217e-05	1453480_at	Tmem213	transmembrane protein 213
-1.54867	-0.631027	0.0930943	-6.77836	6.34628e-06	1441772_at	P2rx4	purinergic receptor P2X, ligand-gated ion channel 4
-1.54836	-0.630739	0.126241	-4.99629	0.000161386	1438636_s_at	Susd5	sushi domain containing 5
-1.54782	-0.630235	0.120573	-5.227	1.12525e-05	1415877_at	Dpysl3	dihydropyrimidinase-like 3
-1.54755	-0.629983	0.127915	-4.92503	1.06688e-05	1449385_at	Hsd17b6	hydroxysteroid (17-beta) dehydrogenase 6
-1.54621	-0.628732	0.146196	-4.30062	0.000155135	1456344_at	Tnc	Tenascin C
-1.54576	-0.628316	0.0943902	-6.65658	0.000544267	1433147_at	Cald1	caldesmon 1
-1.54499	-0.627595	0.12901	-4.86471	6.71221e-05	1442221_at	---	---
-1.54497	-0.627582	0.163674	-3.83435	0.00163566	1437096_at	Ttc29	tetratricopeptide repeat domain 29
-1.54467	-0.627299	0.0880136	-7.1273	0.00113802	1429197_s_at	Rabgap1l	RAB GTPase activating protein 1-like
-1.54467	-0.627297	0.0793081	-7.90962	0.000681006	1441295_at	Lman2l	lectin, mannose-binding 2-like
-1.54404	-0.62671	0.0851383	-7.36108	5.84991e-05	1434595_at	Trim9	tripartite motif-containing 9
-1.54391	-0.626592	0.117506	-5.33242	0.000851424	1442570_at	---	---
-1.54383	-0.626515	0.106134	-5.90308	2.8788e-05	1422626_at	Mmp16	matrix metallopeptidase 16
-1.54378	-0.626472	0.0775867	-8.07447	7.89152e-07	1418310_a_at	Rlbp1	retinaldehyde binding protein 1
-1.54338	-0.626092	0.0908558	-6.89105	5.24782e-06	1453192_at	Fam101a	family with sequence similarity 101, member A
-1.54261	-0.625372	0.110498	-5.6596	0.000316407	1444874_at	Atp5g1	ATP synthase, H+ transporting, mitochondrial F0 complex, subunit c (subunit 9), isoform 1
-1.54259	-0.625354	0.127612	-4.90044	0.00026359	1441801_at	Kctd4	potassium channel tetramerisation domain containing 4
-1.54226	-0.625048	0.11117	-5.62244	1.45766e-05	1457734_at	---	---
-1.54156	-0.624391	0.130397	-4.7884	0.000365445	1416147_at	Hspa4	heat shock protein 4
-1.54091	-0.623785	0.166622	-3.7437	0.00196803	1416652_at	Aspn	asporin
-1.53882	-0.621827	0.155896	-3.98873	0.000167527	1445606_a_at	2900009J06Rik	RIKEN cDNA 2900009J06 gene
-1.53866	-0.621678	0.110932	-5.60415	5.10072e-05	1430921_at	9130015G15Rik	RIKEN cDNA 9130015G15 gene
-1.53756	-0.620646	0.161008	-3.85474	7.19182e-06	1425220_x_at	LOC100038935	hypothetical protein LOC100038935
-1.53725	-0.620351	0.12211	-5.08025	0.000137265	1429621_at	Cand2	cullin-associated and neddylation-dissociated 2 (putative)
-1.53712	-0.620226	0.144633	-4.28829	0.00280664	1442899_at	---	---
-1.53536	-0.618578	0.153113	-4.04002	0.00107662	1417843_s_at	Eps8l2	EPS8-like 2
-1.53503	-0.61827	0.0984343	-6.28104	9.34372e-05	1429341_at	Oaz3	ornithine decarboxylase antizyme 3
-1.53431	-0.617585	0.138191	-4.46908	0.00190817	1441498_at	---	---
-1.53354	-0.616862	0.13729	-4.49314	0.000489857	1440242_at	Fam78b	family with sequence similarity 78, member B
-1.53318	-0.616525	0.0591669	-10.4201	3.01245e-08	1428895_at	Rftn2	raftlin family member 2
-1.53217	-0.615578	0.175365	-3.51026	0.00317295	1429844_at	2310043J07Rik	RIKEN cDNA 2310043J07 gene
-1.53098	-0.614453	0.157459	-3.90231	5.21009e-05	1437234_x_at	Prmt2	protein arginine N-methyltransferase 2
-1.53096	-0.614436	0.120382	-5.10406	0.00123509	1435551_at	Fhod3	formin homology 2 domain containing 3
-1.53096	-0.614434	0.166355	-3.69351	0.00218061	1426714_at	Slc46a1	solute carrier family 46, member 1
-1.53023	-0.613751	0.0854947	-7.17882	0.000463068	1456238_at	OTTMUSG00000003825	predicted gene, OTTMUSG00000003825
-1.52969	-0.613241	0.103531	-5.92326	2.8413e-05	1453421_at	Srr	serine racemase
-1.52964	-0.61319	0.106486	-5.75839	4.00823e-06	1444060_at	2610027K06Rik	RIKEN cDNA 2610027K06 gene
-1.52912	-0.612704	0.0970156	-6.31552	0.000148295	1440397_at	Cacna2d1	calcium channel, voltage-dependent, alpha2/delta subunit 1
-1.52871	-0.612313	0.098242	-6.2327	0.000471783	1438884_at	Shisa3	shisa homolog 3 (Xenopus laevis)
-1.52871	-0.612312	0.0805185	-7.6046	0.00193853	1424284_at	Pomt1	protein-O-mannosyltransferase 1
-1.52867	-0.612281	0.129501	-4.72798	0.000668827	1422758_at	Chst2	carbohydrate sulfotransferase 2
-1.52832	-0.611948	0.0955127	-6.40698	4.77474e-05	1439177_at	---	---
-1.52734	-0.611024	0.0770009	-7.93528	9.76994e-07	1440928_at	D630037F22Rik	RIKEN cDNA D630037F22 gene
-1.52726	-0.610946	0.138012	-4.42676	8.00877e-05	1460084_at	---	---
-1.52701	-0.610712	0.0572954	-10.659	1.41472e-05	1454014_a_at	Mkks	McKusick-Kaufman syndrome protein
-1.5258	-0.609561	0.0893004	-6.82596	8.09356e-07	1445758_at	---	---
-1.52437	-0.608214	0.123271	-4.93396	0.00218922	1419411_at	Tac2	tachykinin 2
-1.52322	-0.60712	0.142194	-4.26966	0.000677212	1444254_at	Tns4	tensin 4
-1.52298	-0.606901	0.118199	-5.13457	0.00257375	1444013_at	5930412G12Rik	RIKEN cDNA 5930412G12 gene
-1.52224	-0.606193	0.166839	-3.6334	0.00127364	1422618_x_at	Gm10058 /// Gm10230 /// Gm10488 /// Gm14525 /// Gm14632 /// Gm14819 /// Gm2005 /// Gm2012 /// Gm2030 /// Gm4297 /// Gm5169 /// Gm5934 /// Gm6121 /// Gm7350 /// Gm7365 /// RP23-110D11.1	predicted gene 10058 /// predicted gene 10230 /// predicted gene 10488 /// predicted gene 14525 /// predicted gene 14632 /// predicted gene 14819 /// predicted gene 2005 /// predicted gene 2012 /// predicted gene 2030 /// predicted gene 4297 /// predicted gene 5169 /// predicted gene 5934 /// predicted gene 6121 /// predicted gene 7350 /// predicted gene 7365 /// Xlr-related, meiosis regulated Xmr
-1.5222	-0.606162	0.0963254	-6.29286	5.50024e-05	1452947_at	Gprc5c	G protein-coupled receptor, family C, group 5, member C
-1.52061	-0.604653	0.0755317	-8.00528	0.000514081	1435044_at	Ebf4	early B-cell factor 4
-1.52007	-0.60414	0.126124	-4.79004	0.000241071	1420166_at	Dntt	Deoxynucleotidyltransferase, terminal
-1.51862	-0.602758	0.1039	-5.80135	3.54722e-05	1455140_at	Pitpnm3	PITPNM family member 3
-1.51849	-0.602637	0.131733	-4.57468	0.000368419	1459713_s_at	Ano1	anoctamin 1, calcium activated chloride channel
-1.5181	-0.602262	0.139359	-4.32167	0.000610068	1417534_at	Itgb5	integrin beta 5
-1.51794	-0.602118	0.124757	-4.82631	0.00200157	1438101_at	Fzd3	frizzled homolog 3 (Drosophila)
-1.5162	-0.600461	0.135821	-4.42098	0.000159233	1451576_at	Prkdc	protein kinase, DNA activated, catalytic polypeptide
-1.51538	-0.599676	0.0922567	-6.50007	0.000153445	1453487_at	Dhdh	dihydrodiol dehydrogenase (dimeric)
-1.51483	-0.599154	0.0708828	-8.45274	4.47061e-07	1428387_at	Acsl3	acyl-CoA synthetase long-chain family member 3
-1.51474	-0.599068	0.138129	-4.33702	0.000591586	1436962_at	Prdm6	PR domain containing 6
-1.51393	-0.598299	0.131973	-4.5335	0.000399767	1457389_at	9830166K06Rik	RIKEN cDNA 9830166K06 gene
-1.51354	-0.597926	0.156219	-3.82748	0.00165873	1439491_at	Lrrc38	leucine rich repeat containing 38
-1.51318	-0.59758	0.0598077	-9.99168	7.96559e-05	1443246_at	Fastkd2	FAST kinase domains 2
-1.51235	-0.596796	0.085184	-7.00596	1.53004e-06	1419117_at	Slc22a2	solute carrier family 22 (organic cation transporter), member 2
-1.51174	-0.596214	0.101241	-5.88903	3.02333e-05	1435581_at	Bace2	beta-site APP-cleaving enzyme 2
-1.5114	-0.595887	0.0927696	-6.42331	4.56453e-06	1430546_at	Cryzl1	crystallin, zeta (quinone reductase)-like 1
-1.51117	-0.595663	0.119275	-4.99402	0.000162097	1439760_x_at	Upk1b	uroplakin 1B
-1.51108	-0.595577	0.143605	-4.14733	2.22594e-05	1422936_at	LOC100048871	similar to MAS1 oncogene
-1.51089	-0.595401	0.108989	-5.46292	6.63735e-05	1455467_at	Fam188b	family with sequence similarity 188, member B
-1.50997	-0.594523	0.0996	-5.96911	0.000757822	1445422_at	LOC621549	hypothetical protein LOC621549
-1.50888	-0.593479	0.0754283	-7.86813	0.00171778	1426251_at	Cpz	carboxypeptidase Z
-1.50862	-0.593228	0.108378	-5.47369	6.50473e-05	1451063_at	Stxbp4	syntaxin binding protein 4
-1.50859	-0.593202	0.0682102	-8.69668	6.12123e-06	1417150_at	Slc6a4	solute carrier family 6 (neurotransmitter transporter, serotonin), member 4
-1.50829	-0.592916	0.165885	-3.57425	0.000950108	1441499_at	Grid1	Glutamate receptor, ionotropic, delta 1
-1.50815	-0.592781	0.132183	-4.48454	5.91435e-07	1441892_x_at	---	---
-1.5078	-0.592446	0.0805253	-7.35727	0.000654263	1441438_at	Gpc6	glypican 6
-1.5078	-0.592442	0.111855	-5.29649	0.000715935	1455328_at	Accn2	amiloride-sensitive cation channel 2, neuronal
-1.50774	-0.592385	0.122398	-4.83983	0.000218712	1419468_at	Clec14a	C-type lectin domain family 14, member a
-1.50683	-0.591515	0.121248	-4.87856	0.000202807	1440456_at	Dnahc7a	dynein, axonemal, heavy chain 7A
-1.50652	-0.591223	0.117658	-5.02495	0.000152696	1441945_s_at	Abhd14a	abhydrolase domain containing 14A
-1.50607	-0.59079	0.17279	-3.41912	0.00382423	1426306_a_at	LOC100046560 /// Maged2	similar to melanoma antigen family D, 2 /// melanoma antigen, family D, 2
-1.50604	-0.590764	0.1629	-3.62655	0.00250073	1419433_at	Nthl1	nth (endonuclease III)-like 1 (E.coli)
-1.50601	-0.590733	0.0966863	-6.10979	2.69966e-08	1443913_at	---	---
-1.50523	-0.589986	0.112802	-5.23027	0.000103009	1456472_at	Armc4	armadillo repeat containing 4
-1.50445	-0.589236	0.0909895	-6.47586	5.54938e-06	1418253_a_at	Hspa4l	heat shock protein 4 like
-1.50424	-0.589034	0.0715785	-8.22921	9.73148e-05	1452754_at	Creld2	cysteine-rich with EGF-like domains 2
-1.5042	-0.588995	0.135625	-4.34283	0.000584739	1417533_a_at	Itgb5	integrin beta 5
-1.50402	-0.588827	0.16699	-3.52611	0.0030716	1440888_at	Oxtr	oxytocin receptor
-1.50382	-0.588636	0.100172	-5.87624	0.00293522	1446527_at	Agtr1b	angiotensin II receptor, type 1b
-1.50366	-0.588478	0.0887235	-6.63272	0.00116111	1445170_at	2700012I20Rik	RIKEN cDNA 2700012I20 gene
-1.50212	-0.586999	0.142887	-4.10812	0.000937939	1429506_at	Nkd1	naked cuticle 1 homolog (Drosophila)
-1.5015	-0.586407	0.111364	-5.26566	9.6304e-05	1439492_at	Sptlc3	serine palmitoyltransferase, long chain base subunit 3
-1.50138	-0.586288	0.10996	-5.33182	0.00051	1460255_at	Tnfsf13b	tumor necrosis factor (ligand) superfamily, member 13b
-1.50052	-0.58546	0.0844336	-6.93398	2.38213e-05	1450567_a_at	Col2a1	collagen, type II, alpha 1
-1.50044	-0.585389	0.0342133	-17.11	2.22473e-06	1443896_at	Tbc1d5	TBC1 domain family, member 5
-1.50004	-0.584999	0.0725479	-8.06362	8.02336e-07	1452890_at	Ttll5	tubulin tyrosine ligase-like family, member 5

## Sheet: Middle Ear upregulated
MIddle Ear Upregulated
Fold Change	log2 Fold Change	std error log2	mod T stat	FDR adj p-value	Probe Set ID	Gene Symbol	Gene Title
306.662	8.26051	0.168051	49.1548	1.13413e-20	1450297_at	Il6	interleukin 6
302.085	8.23881	0.174198	47.2957	2.26225e-20	1438148_at	Cxcl3	chemokine (C-X-C motif) ligand 3
254.927	7.99394	0.299816	26.6629	6.05097e-16	1449984_at	Cxcl2	chemokine (C-X-C motif) ligand 2
185.019	7.53153	0.157907	47.6959	1.94539e-20	1419427_at	Csf3	colony stimulating factor 3 (granulocyte)
168.96	7.40054	0.142139	52.0653	4.04531e-21	1427381_at	Irg1	immunoresponsive gene 1
130.161	7.02415	0.361056	19.4545	1.48372e-13	1450826_a_at	Saa3	serum amyloid A 3
120.638	6.91454	0.184963	37.3833	1.51172e-18	1419209_at	Cxcl1	chemokine (C-X-C motif) ligand 1
103.163	6.68878	0.168752	39.6367	5.32252e-19	1457644_s_at	Cxcl1	chemokine (C-X-C motif) ligand 1
93.818	6.55179	0.138683	47.2429	2.30795e-20	1422029_at	Ccl20	chemokine (C-C motif) ligand 20
91.346	6.51327	0.169458	38.4359	9.21444e-19	1419075_s_at	Saa1	serum amyloid A 1
80.4077	6.32926	0.158327	39.9758	4.57174e-19	1441855_x_at	Cxcl1	chemokine (C-X-C motif) ligand 1
72.7371	6.18462	0.139122	44.4547	6.8545e-20	1419697_at	Cxcl11	chemokine (C-X-C motif) ligand 11
71.5947	6.16178	0.0900995	68.3886	3.02427e-23	1418930_at	Cxcl10	chemokine (C-X-C motif) ligand 10
64.8333	6.01866	0.0907836	66.2968	5.28569e-23	1419728_at	Cxcl5	chemokine (C-X-C motif) ligand 5
60.5451	5.91994	0.136443	43.3877	1.05844e-19	1450788_at	Saa1	serum amyloid A 1
55.9781	5.80679	0.221192	26.2522	7.95298e-16	1419561_at	Ccl3	chemokine (C-C motif) ligand 3
41.8756	5.38804	0.227044	23.7312	4.68124e-15	1421578_at	Ccl4	chemokine (C-C motif) ligand 4
40.4819	5.33921	0.127246	41.9596	1.92509e-19	1455965_at	Adamts4	a disintegrin-like and metallopeptidase (reprolysin type) with thrombospondin type 1 motif, 4
38.7381	5.27568	0.132284	39.8816	4.76849e-19	1420380_at	Ccl2	chemokine (C-C motif) ligand 2
31.2291	4.96482	0.16245	30.5622	5.426e-17	1460282_at	Trem1	triggering receptor expressed on myeloid cells 1
27.5541	4.7842	0.111243	43.0068	1.23913e-19	1455241_at	BC037703	cDNA sequence BC037703
26.047	4.70305	0.238765	19.6974	1.19748e-13	1417262_at	Ptgs2	prostaglandin-endoperoxide synthase 2
24.7784	4.63101	0.329487	14.0552	3.68481e-11	1417487_at	Fosl1	fos-like antigen 1
24.5228	4.61605	0.218881	21.0893	3.66832e-14	1421228_at	Ccl7	chemokine (C-C motif) ligand 7
21.6603	4.43698	0.112228	39.5353	5.57145e-19	1421207_at	Lif	leukemia inhibitory factor
18.1429	4.18133	0.38806	10.775	2.73075e-09	1424279_at	Fga	fibrinogen alpha chain
17.5319	4.13191	0.081206	50.8818	6.10874e-21	1418666_at	Ptx3	pentraxin related gene
16.5927	4.05247	0.152986	26.4892	6.78889e-16	1419100_at	Serpina3n	serine (or cysteine) peptidase inhibitor, clade A, member 3N
16.3335	4.02976	0.126116	31.9529	2.4651e-17	1449326_x_at	Saa2	serum amyloid A 2
15.8711	3.98833	0.0942935	42.297	1.6684e-19	1452595_at	Adamts4	a disintegrin-like and metallopeptidase (reprolysin type) with thrombospondin type 1 motif, 4
15.4344	3.94808	0.105325	37.4846	1.44052e-18	1427736_a_at	Ccrl2	chemokine (C-C motif) receptor-like 2
15.3875	3.94369	0.0889	44.3609	7.11848e-20	1449399_a_at	Il1b	interleukin 1 beta
15.14	3.92029	0.203887	19.2278	1.81625e-13	1443414_at	C78513	EST C78513
14.8803	3.89533	0.154231	25.2564	1.56998e-15	1427429_at	Csf2	colony stimulating factor 2 (granulocyte-macrophage)
13.957	3.80292	0.509066	7.47039	6.31853e-07	1449994_at	Epgn	epithelial mitogen
13.7257	3.7788	0.122992	30.724	4.94138e-17	1420331_at	Clec4e	C-type lectin domain family 4, member e
13.2715	3.73026	0.0638247	58.4454	5.08554e-22	1420549_at	Gbp1	guanylate binding protein 1
13.2689	3.72997	0.0860376	43.3528	1.07376e-19	1450783_at	Ifit1	interferon-induced protein with tetratricopeptide repeats 1
13.1752	3.71975	0.213071	17.4578	9.52987e-13	1420438_at	Orm2	orosomucoid 2
12.5609	3.65087	0.110044	33.1764	1.265e-17	1416576_at	Socs3	suppressor of cytokine signaling 3
12.5406	3.64853	0.135404	26.9455	5.02498e-16	1435665_at	AI451617	expressed sequence AI451617
12.5359	3.64799	0.119188	30.6071	5.28667e-17	1419714_at	Cd274	CD274 antigen
12.3114	3.62192	0.0852112	42.5052	1.52823e-19	1433699_at	Tnfaip3	tumor necrosis factor, alpha-induced protein 3
12.2387	3.61338	0.141854	25.4726	1.35159e-15	1438767_at	Osm	oncostatin M
12.0101	3.58617	0.100738	35.599	3.61233e-18	1448728_a_at	Nfkbiz	nuclear factor of kappa light polypeptide gene enhancer in B-cells inhibitor, zeta
11.8691	3.56914	0.264425	13.4978	7.19985e-11	1422317_a_at	Il1rl1	interleukin 1 receptor-like 1
11.6494	3.54219	0.266668	13.2831	9.3756e-11	1416854_at	Slc34a2	solute carrier family 34 (sodium phosphate), member 2
11.4706	3.51987	0.067641	52.0376	4.08414e-21	1418240_at	Gbp2	guanylate binding protein 2
11.4609	3.51865	0.0989244	35.569	3.66688e-18	1420330_at	Clec4e	C-type lectin domain family 4, member e
11.4243	3.51403	0.165871	21.1853	3.38994e-14	1417314_at	Cfb	complement factor B
11.38	3.50843	0.0842874	41.6246	2.22144e-19	1451905_a_at	Mx1	myxovirus (influenza virus) resistance 1
11.0103	3.46079	0.0963073	35.9348	3.05625e-18	1456212_x_at	Socs3	suppressor of cytokine signaling 3
10.9342	3.45078	0.163207	21.1436	3.5082e-14	1419698_at	Cxcl11	chemokine (C-X-C motif) ligand 11
10.8572	3.44057	0.154945	22.2052	1.49537e-14	1430352_at	Adamts9	a disintegrin-like and metallopeptidase (reprolysin type) with thrombospondin type 1 motif, 9
10.8529	3.44001	0.151928	22.6424	1.06413e-14	1449169_at	Has2	hyaluronan synthase 2
10.69	3.41819	0.186966	18.2824	4.3237e-13	1418945_at	Mmp3	matrix metallopeptidase 3
10.6262	3.40956	0.120425	28.3127	2.09824e-16	1419676_at	Mx2	myxovirus (influenza virus) resistance 2
10.4162	3.38075	0.121957	27.7208	3.04691e-16	1425829_a_at	Steap4	STEAP family member 4
10.333	3.36919	0.112638	29.9117	7.94214e-17	1455899_x_at	Socs3	suppressor of cytokine signaling 3
10.254	3.35811	0.143906	23.3354	6.28367e-15	1421473_at	Il1a	interleukin 1 alpha
9.93376	3.31234	0.0700116	47.3113	2.24892e-20	1418392_a_at	Gbp3	guanylate binding protein 3
9.86919	3.30293	0.0782942	42.1861	1.74849e-19	1424339_at	Oasl1	2'-5' oligoadenylate synthetase-like 1
9.86278	3.30199	0.859762	3.84059	0.00119376	1420771_at	Sprr2d	small proline-rich protein 2D
9.79442	3.29196	0.101363	32.4768	1.84705e-17	1435906_x_at	Gbp2	guanylate binding protein 2
9.77639	3.2893	0.14668	22.4251	1.2592e-14	1425412_at	Nlrp3	NLR family, pyrin domain containing 3
9.76269	3.28728	0.134317	24.474	2.72776e-15	1428776_at	Slc10a6	solute carrier family 10 (sodium/bile acid cotransporter family), member 6
9.65194	3.27082	0.146132	22.3827	1.30148e-14	1425663_at	Il1rn	interleukin 1 receptor antagonist
9.65049	3.2706	0.0998344	32.7603	1.5829e-17	1417268_at	Cd14	CD14 antigen
9.64974	3.27049	0.197541	16.556	2.35188e-12	1427355_at	Calca	calcitonin/calcitonin-related polypeptide, alpha
9.47813	3.2446	0.175383	18.5001	3.52833e-13	1441887_x_at	Gm6377	predicted gene 6377
9.45919	3.24172	0.186096	17.4196	9.89306e-13	1420413_at	Slc7a11	solute carrier family 7 (cationic amino acid transporter, y+ system), member 11
9.43022	3.23729	0.12787	25.317	1.50521e-15	1418424_at	Tnfaip6	tumor necrosis factor alpha induced protein 6
9.29821	3.21695	0.0890468	36.1265	2.78002e-18	1449025_at	Ifit3	interferon-induced protein with tetratricopeptide repeats 3
9.18869	3.19986	0.158916	20.1355	8.18563e-14	1451612_at	Mt1	metallothionein 1
9.00577	3.17085	0.0812638	39.0192	7.04346e-19	1449277_at	Ccl19	chemokine (C-C motif) ligand 19
8.66081	3.1145	0.177266	17.5696	8.54457e-13	1420723_at	Vnn3	vanin 3
8.64716	3.11223	0.095667	32.5319	1.7923e-17	1427521_a_at	9930023K05Rik	RIKEN cDNA 9930023K05 gene
8.46733	3.08191	0.116526	26.4481	6.97714e-16	1453196_a_at	Oasl2	2'-5' oligoadenylate synthetase-like 2
8.45695	3.08014	0.211815	14.5416	2.09118e-11	1420504_at	Slc6a14	solute carrier family 6 (neurotransmitter transporter), member 14
8.28199	3.04998	0.226458	13.4682	7.46529e-11	1417263_at	Ptgs2	prostaglandin-endoperoxide synthase 2
8.21814	3.03881	0.116054	26.1845	8.32314e-16	1455197_at	Rnd1	Rho family GTPase 1
8.20339	3.03622	0.10831	28.0327	2.50079e-16	1419043_a_at	Iigp1	interferon inducible GTPase 1
7.68099	2.94129	0.173505	16.9522	1.57309e-12	1423017_a_at	Il1rn	interleukin 1 receptor antagonist
7.63418	2.93247	0.192794	15.2104	9.8483e-12	1450330_at	Il10	interleukin 10
7.62206	2.93018	0.144704	20.2495	7.42295e-14	1419721_at	Niacr1	niacin receptor 1
7.34758	2.87727	0.106272	27.0745	4.61928e-16	1419042_at	Iigp1	interferon inducible GTPase 1
7.29725	2.86735	0.395678	7.24669	9.59774e-07	1420467_at	Psors1c2	psoriasis susceptibility 1 candidate 2 (human)
7.28772	2.86547	0.102266	28.0198	2.52118e-16	1456907_at	Cxcl9	chemokine (C-X-C motif) ligand 9
7.27326	2.8626	0.0857056	33.4004	1.12248e-17	1452418_at	1200016E24Rik	RIKEN cDNA 1200016E24 gene
7.22505	2.85301	0.104231	27.3719	3.80976e-16	1451798_at	Il1rn	interleukin 1 receptor antagonist
7.21453	2.8509	0.153752	18.5422	3.39318e-13	1419532_at	Il1r2	interleukin 1 receptor, type II
7.12644	2.83318	0.0850363	33.3173	1.17327e-17	1417483_at	Nfkbiz	nuclear factor of kappa light polypeptide gene enhancer in B-cells inhibitor, zeta
6.94756	2.79651	0.10571	26.4545	6.9477e-16	1419603_at	Ifi204	interferon activated gene 204
6.70981	2.74627	0.100532	27.3174	3.94617e-16	1447927_at	Mpa2l	macrophage activation 2 like
6.69214	2.74247	0.138544	19.7949	1.09956e-13	1418678_at	Has2	hyaluronan synthase 2
6.59505	2.72138	0.132694	20.5087	5.95504e-14	1420352_at	Prss22	protease, serine, 22
6.54235	2.70981	0.130394	20.7818	4.73426e-14	1418652_at	Cxcl9	chemokine (C-X-C motif) ligand 9
6.42899	2.68459	0.0634638	42.3011	1.66547e-19	1418133_at	Bcl3	B-cell leukemia/lymphoma 3
6.34979	2.66671	0.10648	25.0443	1.82064e-15	1419208_at	Map3k8	mitogen-activated protein kinase kinase kinase 8
6.11737	2.61291	0.110254	23.6989	4.7943e-15	1450716_at	Adamts1	a disintegrin-like and metallopeptidase (reprolysin type) with thrombospondin type 1 motif, 1
6.05679	2.59855	0.141491	18.3655	3.99998e-13	1424518_at	Apol9a /// Apol9b	apolipoprotein L 9a /// apolipoprotein L 9b
5.8993	2.56054	0.0671205	38.1484	1.05344e-18	1460197_a_at	Steap4	STEAP family member 4
5.89826	2.56029	0.203629	12.5733	2.30351e-10	1451777_at	Ddx60	DEAD (Asp-Glu-Ala-Asp) box polypeptide 60
5.86601	2.55238	0.110031	23.1969	6.97296e-15	1449227_at	Ch25h	cholesterol 25-hydroxylase
5.8491	2.54821	0.108714	23.4397	5.81215e-15	1429947_a_at	Zbp1	Z-DNA binding protein 1
5.84458	2.5471	0.135245	18.8333	2.59586e-13	1423100_at	Fos	FBJ osteosarcoma oncogene
5.75139	2.52391	0.169624	14.8794	1.42438e-11	1425958_at	Il1f9	interleukin 1 family, member 9
5.66082	2.50101	0.0763713	32.7481	1.59344e-17	1427348_at	Zc3h12a	zinc finger CCCH type containing 12A
5.65783	2.50025	0.0816775	30.6112	5.27395e-17	1438868_at	D14Ertd668e	DNA segment, Chr 14, ERATO Doi 668, expressed
5.64883	2.49795	0.164112	15.221	9.73318e-12	1419604_at	Zbp1	Z-DNA binding protein 1
5.54895	2.47221	0.177899	13.8968	4.44736e-11	1444122_at	Sycp2	synaptonemal complex protein 2
5.46456	2.45011	0.185919	13.1784	1.06787e-10	1457108_at	---	---
5.41186	2.43612	0.114933	21.1961	3.36027e-14	1455265_a_at	Rgs16	regulator of G-protein signaling 16
5.37761	2.42696	0.140126	17.3198	1.09124e-12	1422562_at	Rrad	Ras-related associated with diabetes
5.33063	2.41431	0.0672001	35.9271	3.06799e-18	1418293_at	Ifit2	interferon-induced protein with tetratricopeptide repeats 2
5.28082	2.40076	0.0794181	30.2294	6.587e-17	1418932_at	LOC100046232 /// Nfil3	similar to NFIL3/E4BP4 transcription factor /// nuclear factor, interleukin 3, regulated
5.26076	2.39527	0.439295	5.45253	3.49632e-05	1422963_at	Sprr2i	small proline-rich protein 2I
5.16342	2.36833	0.336068	7.04716	1.40146e-06	1419431_at	Ereg	epiregulin
5.1479	2.36398	0.0670813	35.2406	4.3252e-18	1416273_at	Tnfaip2	tumor necrosis factor, alpha-induced protein 2
5.11755	2.35545	0.0599139	39.314	6.15854e-19	1419132_at	Tlr2	toll-like receptor 2
5.10482	2.35186	0.0545054	43.1491	1.16809e-19	1424067_at	Icam1	intercellular adhesion molecule 1
5.06204	2.33972	0.0976829	23.9522	3.97997e-15	1452521_a_at	Plaur	plasminogen activator, urokinase receptor
5.06203	2.33972	0.162836	14.3685	2.55354e-11	1419060_at	Gzmb	granzyme B
4.99315	2.31995	0.197824	11.7273	7.10473e-10	1440651_at	---	---
4.96535	2.3119	0.550874	4.19678	0.000539711	1448932_at	Krt16	keratin 16
4.95313	2.30834	0.268964	8.58235	8.72646e-08	1438796_at	Nr4a3	nuclear receptor subfamily 4, group A, member 3
4.94208	2.30512	0.0754618	30.5468	5.47446e-17	1418191_at	LOC100048346 /// Usp18	similar to ubiquitin specific protease UBP43 /// ubiquitin specific peptidase 18
4.9217	2.29916	0.176544	13.0231	1.29711e-10	1432339_at	4933432I03Rik	RIKEN cDNA 4933432I03 gene
4.90254	2.29353	0.170944	13.4168	7.95032e-11	1436969_at	---	---
4.89942	2.29261	0.230075	9.96463	9.2261e-09	1427624_s_at	Il22 /// Iltifb	interleukin 22 /// interleukin 10-related T cell-derived inducible factor beta
4.8966	2.29178	0.0900953	25.4373	1.38494e-15	1419607_at	Tnf	tumor necrosis factor
4.89322	2.29078	0.117826	19.4422	1.50002e-13	1418675_at	Osmr	oncostatin M receptor
4.88642	2.28878	0.0856939	26.7088	5.87037e-16	1419647_a_at	Ier3	immediate early response 3
4.88594	2.28864	0.136378	16.7816	1.86867e-12	1441228_at	Apold1	apolipoprotein L domain containing 1
4.74929	2.24771	0.0929183	24.1902	3.34676e-15	1450188_s_at	Lipg	lipase, endothelial
4.71906	2.2385	0.0939246	23.8329	4.34353e-15	1421262_at	Lipg	lipase, endothelial
4.69551	2.23128	0.0780642	28.5827	1.77436e-16	1438676_at	Mpa2l	macrophage activation 2 like
4.67982	2.22645	0.165718	13.4352	7.77307e-11	1426063_a_at	Gem	GTP binding protein (gene overexpressed in skeletal muscle)
4.67891	2.22617	0.0860406	25.8735	1.02703e-15	1418126_at	Ccl5	chemokine (C-C motif) ligand 5
4.64354	2.21523	0.16352	13.5471	6.77919e-11	1456494_a_at	AI451617 /// Trim30	expressed sequence AI451617 /// tripartite motif-containing 30
4.60794	2.20412	0.158744	13.8848	4.5114e-11	1420393_at	Nos2	nitric oxide synthase 2, inducible
4.58557	2.1971	0.366053	6.00214	1.11137e-05	1424890_at	Bnc1	basonuclin 1
4.57317	2.19319	0.11453	19.1496	1.94842e-13	1423555_a_at	Ifi44	interferon-induced protein 44
4.56432	2.1904	0.177479	12.3417	3.11625e-10	1422137_at	Duoxa2	dual oxidase maturation factor 2
4.56138	2.18947	0.0985082	22.2263	1.47082e-14	1447284_at	Trem1	triggering receptor expressed on myeloid cells 1
4.5507	2.18609	0.173727	12.5834	2.27356e-10	1456288_at	Slfn5	schlafen 5
4.5276	2.17875	0.0813217	26.7917	5.5583e-16	1418674_at	Osmr	oncostatin M receptor
4.51397	2.1744	0.12762	17.0381	1.4434e-12	1453939_x_at	Gm9706	predicted gene 9706
4.51157	2.17363	0.107899	20.145	8.11899e-14	1431591_s_at	Gm9706 /// Isg15	predicted gene 9706 /// ISG15 ubiquitin-like modifier
4.50628	2.17194	0.126717	17.1401	1.30378e-12	1419083_at	Tnfsf11	tumor necrosis factor (ligand) superfamily, member 11
4.48908	2.16642	0.139041	15.5812	6.56639e-12	1422860_at	Nts	neurotensin
4.47299	2.16124	0.150785	14.3332	2.66036e-11	1422224_at	Gm9880 /// Tcp10a /// Tcp10b /// Tcp10c	predicted gene 9880 /// t-complex protein 10a /// t-complex protein 10b /// t-complex protein 10c
4.47021	2.16034	0.709519	3.0448	0.00695773	1422240_s_at	Sprr2h	small proline-rich protein 2H
4.45704	2.15609	0.10931	19.7245	1.16936e-13	1448562_at	Upp1	uridine phosphorylase 1
4.44587	2.15246	0.0732361	29.3908	1.08383e-16	1434350_at	Csrnp1	cysteine-serine-rich nuclear protein 1
4.42419	2.14541	0.167235	12.8287	1.65923e-10	1440615_at	Dusp16	dual specificity phosphatase 16
4.42248	2.14486	0.0811968	26.4155	7.13039e-16	1450484_a_at	Cmpk2	cytidine monophosphate (UMP-CMP) kinase 2, mitochondrial
4.41432	2.14219	0.124522	17.2034	1.22438e-12	1450586_at	Bdkrb1	bradykinin receptor, beta 1
4.40127	2.13792	0.105361	20.2914	7.16223e-14	1436576_at	Fam26f	family with sequence similarity 26, member F
4.39641	2.13633	0.11443	18.6693	3.01717e-13	1460469_at	Tnfrsf9	tumor necrosis factor receptor superfamily, member 9
4.38382	2.13219	0.147372	14.4681	2.27587e-11	1419413_at	Ccl17	chemokine (C-C motif) ligand 17
4.34914	2.12073	0.14406	14.7211	1.70369e-11	1447661_at	---	---
4.32779	2.11363	0.0718997	29.3969	1.07983e-16	1449591_at	Casp4	caspase 4, apoptosis-related cysteine peptidase
4.32147	2.11152	0.145582	14.504	2.18365e-11	1425951_a_at	Clec4n	C-type lectin domain family 4, member n
4.31968	2.11093	0.113986	18.5192	3.46627e-13	1420697_at	Slc15a3	solute carrier family 15, member 3
4.30399	2.10568	0.121333	17.3545	1.05465e-12	1435529_at	Gm14446	predicted gene 14446
4.28846	2.10046	0.116122	18.0884	5.19226e-13	1455271_at	Gm13889	predicted gene 13889
4.27703	2.09661	0.125294	16.7335	1.96209e-12	1418349_at	Hbegf	heparin-binding EGF-like growth factor
4.27199	2.09491	0.106628	19.6469	1.25184e-13	1438037_at	Herc5	hect domain and RLD 5
4.25799	2.09017	0.208877	10.0067	8.64589e-09	1420437_at	Ido1	indoleamine 2,3-dioxygenase 1
4.22052	2.07742	0.0681824	30.4686	5.72894e-17	1421551_s_at	Ifi202b	interferon activated gene 202B
4.20132	2.07084	0.124607	16.619	2.2049e-12	1444649_at	Gm10309	predicted gene 10309
4.20114	2.07078	0.168146	12.3154	3.22624e-10	1419478_at	Sectm1b	secreted and transmembrane 1B
4.19489	2.06863	0.211022	9.80291	1.18635e-08	1419529_at	Il23a	interleukin 23, alpha subunit p19
4.18899	2.0666	0.144128	14.3387	2.64356e-11	1452349_x_at	Ifi205 /// Mnda	interferon activated gene 205 /// myeloid cell nuclear differentiation antigen
4.17927	2.06325	0.170158	12.1255	4.14921e-10	1431095_a_at	Herc5	hect domain and RLD 5
4.15717	2.0556	0.104084	19.7494	1.14419e-13	1422473_at	Pde4b	phosphodiesterase 4B, cAMP specific
4.13283	2.04713	0.0680596	30.0785	7.19753e-17	1460251_at	Fas	Fas (TNF receptor superfamily member 6)
4.12088	2.04295	0.120918	16.8953	1.66577e-12	1426081_a_at	Dio2	deiodinase, iodothyronine, type II
4.11716	2.04165	0.122581	16.6555	2.12441e-12	1453757_at	Herc5	hect domain and RLD 5
4.11086	2.03944	0.110871	18.3947	3.89228e-13	1449824_at	Prg4	proteoglycan 4 (megakaryocyte stimulating factor, articular superficial zone protein)
4.0964	2.03436	0.216456	9.39848	2.25376e-08	1446631_at	Gm14047	predicted gene 14047
4.0899	2.03207	0.152795	13.2993	9.19008e-11	1419196_at	Hamp	hepcidin antimicrobial peptide
4.07464	2.02667	0.133952	15.1298	1.07669e-11	1431786_s_at	1190003J15Rik	RIKEN cDNA 1190003J15 gene
4.07416	2.0265	0.0781105	25.944	9.79013e-16	1418580_at	Rtp4	receptor transporter protein 4
4.06122	2.02191	0.163902	12.3361	3.13921e-10	1452004_at	Calca	calcitonin/calcitonin-related polypeptide, alpha
4.06044	2.02164	0.108363	18.6562	3.05384e-13	1415806_at	Plat	plasminogen activator, tissue
4.05833	2.02089	0.221452	9.12561	3.51236e-08	1419571_at	Slc28a3	solute carrier family 28 (sodium-coupled nucleoside transporter), member 3
4.03529	2.01267	0.147349	13.6592	5.91612e-11	1419627_s_at	Clec4n	C-type lectin domain family 4, member n
4.01353	2.00487	0.315441	6.35578	5.42536e-06	1426181_a_at	Il24	interleukin 24
4.01344	2.00484	0.0742448	27.0031	4.83934e-16	1427932_s_at	1200003I10Rik /// 1200015M12Rik /// 1200016E24Rik /// A130040M12Rik /// E430024C06Rik	RIKEN cDNA 1200003I10 gene /// RIKEN cDNA 1200015M12 gene /// RIKEN cDNA 1200016E24 gene /// RIKEN cDNA A130040M12 gene /// RIKEN cDNA E430024C06 gene
4.00992	2.00357	0.0961121	20.8462	4.48655e-14	1426037_a_at	Rgs16	regulator of G-protein signaling 16
4.00248	2.00089	0.119053	16.8067	1.82165e-12	1444088_at	---	---
3.99871	1.99954	0.187952	10.6385	3.33591e-09	1419282_at	Ccl12	chemokine (C-C motif) ligand 12
3.99529	1.9983	0.176211	11.3404	1.21501e-09	1425415_a_at	Slc1a1	solute carrier family 1 (neuronal/epithelial high affinity glutamate transporter, system Xag), member 1
3.98799	1.99566	0.0863779	23.1038	7.48063e-15	1422704_at	Gyk	glycerol kinase
3.97769	1.99193	0.152822	13.0343	1.27893e-10	1419197_x_at	Hamp	hepcidin antimicrobial peptide
3.95573	1.98395	0.0671515	29.5443	9.88375e-17	1423233_at	Cebpd	CCAAT/enhancer binding protein (C/EBP), delta
3.95557	1.98388	0.0714055	27.7834	2.92805e-16	1456605_at	Cebpd	CCAAT/enhancer binding protein (C/EBP), delta
3.94274	1.9792	0.0746536	26.5117	6.68818e-16	1448793_a_at	Sdc4	syndecan 4
3.94223	1.97901	0.0767018	25.8014	1.07874e-15	1449009_at	Tgtp /// Tgtp2	T-cell specific GTPase /// T-cell specific GTPase 2
3.94087	1.97852	0.110341	17.931	6.03106e-13	1417789_at	Ccl11	chemokine (C-C motif) ligand 11
3.92137	1.97136	0.0931124	21.1718	3.42776e-14	1427035_at	Slc39a14	solute carrier family 39 (zinc transporter), member 14
3.90824	1.96652	0.101491	19.3763	1.59046e-13	1419004_s_at	Bcl2a1a /// Bcl2a1b /// Bcl2a1d	B-cell leukemia/lymphoma 2 related protein A1a /// B-cell leukemia/lymphoma 2 related protein A1b /// B-cell leukemia/lymphoma 2 related protein A1d
3.90202	1.96422	0.130762	15.0214	1.21489e-11	1435354_at	Kcnj15	potassium inwardly-rectifying channel, subfamily J, member 15
3.90091	1.96381	0.112323	17.4836	9.29214e-13	1460415_a_at	Cd40	CD40 antigen
3.89807	1.96276	0.143553	13.6728	5.82004e-11	1445452_at	Traf1	TNF receptor-associated factor 1
3.89329	1.96099	0.326251	6.01067	1.0921e-05	1460667_at	U90926	cDNA sequence U90926
3.89234	1.96064	0.0803384	24.4048	2.86674e-15	1449976_a_at	Gpr35	G protein-coupled receptor 35
3.89106	1.96016	0.168915	11.6045	8.41205e-10	1417961_a_at	Trim30	tripartite motif-containing 30
3.86565	1.95071	0.0953379	20.461	6.20027e-14	1420591_at	Gpr84	G protein-coupled receptor 84
3.86042	1.94876	0.201806	9.65658	1.4932e-08	1457824_at	Plscr1	phospholipid scramblase 1
3.85605	1.94712	0.173989	11.1911	1.50019e-09	1420503_at	Slc6a14	solute carrier family 6 (neurotransmitter transporter), member 14
3.85388	1.94631	0.0643581	30.2419	6.53916e-17	1448306_at	Nfkbia	nuclear factor of kappa light polypeptide gene enhancer in B-cells inhibitor, alpha
3.84831	1.94423	0.224039	8.67807	7.41407e-08	1419570_at	Slc28a3	solute carrier family 28 (sodium-coupled nucleoside transporter), member 3
3.84723	1.94382	0.138615	14.0231	3.82722e-11	1418350_at	Hbegf	heparin-binding EGF-like growth factor
3.83818	1.94042	0.0844456	22.9784	8.2275e-15	1419610_at	Ccr1	chemokine (C-C motif) receptor 1
3.82832	1.93671	0.153548	12.6131	2.18795e-10	1417925_at	Ccl22	chemokine (C-C motif) ligand 22
3.82523	1.93555	0.140557	13.7706	5.17262e-11	1416505_at	Nr4a1	nuclear receptor subfamily 4, group A, member 1
3.79915	1.92568	0.105837	18.1946	4.6959e-13	1431497_at	C330022C24Rik	RIKEN cDNA C330022C24 gene
3.77897	1.91799	0.0852628	22.4951	1.19256e-14	1418847_at	Arg2	arginase type II
3.744	1.90458	0.0995085	19.1399	1.9655e-13	1421457_a_at	Samsn1	SAM domain, SH3 domain and nuclear localization signals, 1
3.74283	1.90413	0.230932	8.24543	1.56309e-07	1439114_at	Ddx60	DEAD (Asp-Glu-Ala-Asp) box polypeptide 60
3.72236	1.89622	0.0762103	24.8814	2.04177e-15	1457666_s_at	Ifi202b	interferon activated gene 202B
3.71214	1.89225	0.124156	15.241	9.52155e-12	1434015_at	Slc2a6	solute carrier family 2 (facilitated glucose transporter), member 6
3.69014	1.88368	0.120515	15.6302	6.22786e-12	1427501_at	4922501L14Rik	RIKEN cDNA 4922501L14 gene
3.66884	1.87532	0.31054	6.03892	1.03072e-05	1453410_at	Angptl4	angiopoietin-like 4
3.64343	1.8653	0.106992	17.434	9.75463e-13	1417244_a_at	Irf7	interferon regulatory factor 7
3.62859	1.85941	0.0636548	29.2108	1.20822e-16	1451564_at	Parp14	poly (ADP-ribose) polymerase family, member 14
3.6261	1.85842	0.121819	15.2556	9.36972e-12	1419816_s_at	Errfi1	ERBB receptor feedback inhibitor 1
3.61579	1.85431	0.0751731	24.6672	2.37631e-15	1452519_a_at	Zfp36	zinc finger protein 36
3.60925	1.8517	0.0971875	19.0529	2.12608e-13	1449143_at	Rtp4	receptor transporter protein 4
3.60243	1.84897	0.279306	6.61989	3.2104e-06	1421134_at	Areg	amphiregulin
3.60034	1.84813	0.0820803	22.5162	1.17323e-14	1438841_s_at	Arg2	arginase type II
3.59597	1.84638	0.170159	10.8509	2.44468e-09	1453678_at	Mbd1	methyl-CpG binding domain protein 1
3.58474	1.84187	0.182638	10.0848	7.66795e-09	1444556_at	---	---
3.58275	1.84107	0.103749	17.7453	7.20749e-13	1438097_at	Rab20	RAB20, member RAS oncogene family
3.57615	1.83841	0.177373	10.3647	5.01468e-09	1420401_a_at	LOC100046186 /// Ramp3	similar to receptor activity modifying protein 3 /// receptor (calcitonin) activity modifying protein 3
3.57028	1.83604	0.124985	14.69	1.76495e-11	1434939_at	Foxf1a	forkhead box F1a
3.56937	1.83567	0.0467769	39.243	6.36021e-19	1428942_at	Mt2	metallothionein 2
3.56878	1.83543	0.135416	13.554	6.7222e-11	1439573_at	Rtn4rl2	reticulon 4 receptor-like 2
3.56603	1.83432	0.126311	14.5222	2.13834e-11	1421596_s_at	H28	histocompatibility 28
3.54511	1.82583	0.109845	16.6219	2.19842e-12	1457404_at	Nfkbiz	Nuclear factor of kappa light polypeptide gene enhancer in B-cells inhibitor, zeta
3.5391	1.82338	0.0815737	22.3526	1.33237e-14	1420804_s_at	Clec4d	C-type lectin domain family 4, member d
3.52792	1.81882	0.11156	16.3035	3.05265e-12	1460227_at	Timp1	tissue inhibitor of metalloproteinase 1
3.52654	1.81825	0.129273	14.0652	3.64151e-11	1418486_at	Vnn1	vanin 1
3.51506	1.81355	0.189087	9.59108	1.65644e-08	1448290_at	Reg3b	regenerating islet-derived 3 beta
3.51082	1.81181	0.121254	14.9422	1.3274e-11	1419410_at	Batf	basic leucine zipper transcription factor, ATF-like
3.50789	1.8106	0.308917	5.86112	1.48598e-05	1449833_at	Sprr2f	small proline-rich protein 2F
3.50233	1.80832	0.127646	14.1667	3.23151e-11	1422924_at	Tnfsf9	tumor necrosis factor (ligand) superfamily, member 9
3.50179	1.80809	0.146231	12.3646	3.02405e-10	1423944_at	Hpx	hemopexin
3.49744	1.8063	0.0753537	23.971	3.92565e-15	1418825_at	Irgm1	immunity-related GTPase family M member 1
3.49533	1.80543	0.175998	10.2582	5.88789e-09	1451916_s_at	Trim15	tripartite motif-containing 15
3.47721	1.79793	0.134465	13.371	8.41146e-11	1447845_s_at	Vnn1	vanin 1
3.44466	1.78436	0.319676	5.58177	2.66147e-05	1425394_at	BC023105	cDNA sequence BC023105
3.44043	1.78259	0.063723	27.974	2.59503e-16	1421392_a_at	Birc3	baculoviral IAP repeat-containing 3
3.42267	1.77512	0.169012	10.5029	4.07783e-09	1430826_s_at	Gcnt2	glucosaminyl (N-acetyl) transferase 2, I-branching enzyme
3.39994	1.76551	0.057399	30.7585	4.84395e-17	1415899_at	Junb	Jun-B oncogene
3.39035	1.76143	0.264681	6.65493	2.9966e-06	1416025_at	Fgg	fibrinogen gamma chain
3.37951	1.75682	0.129006	13.6181	6.21854e-11	1448061_at	Msr1	macrophage scavenger receptor 1
3.37248	1.75381	0.116719	15.0259	1.20875e-11	1457035_at	AI607873	expressed sequence AI607873
3.36975	1.75264	0.108278	16.1865	3.44893e-12	1460722_at	Soat2	sterol O-acyltransferase 2
3.36749	1.75167	0.209373	8.36629	1.26607e-07	1449191_at	Wfdc12	WAP four-disulfide core domain 12
3.36405	1.7502	0.0921314	18.9968	2.23684e-13	1450971_at	Gadd45b	growth arrest and DNA-damage-inducible 45 beta
3.35371	1.74576	0.113558	15.3733	8.23345e-12	1447520_at	Lbp	lipopolysaccharide binding protein
3.34756	1.74311	0.0572211	30.4627	5.74852e-17	1426276_at	Ifih1	interferon induced with helicase C domain 1
3.33979	1.73976	0.162427	10.711	2.99881e-09	1419530_at	Il12b	interleukin 12b
3.32502	1.73336	0.0681062	25.4509	1.372e-15	1422931_at	Fosl2	fos-like antigen 2
3.32268	1.73235	0.195425	8.86452	5.41491e-08	1419681_a_at	Prok2	prokineticin 2
3.31638	1.72961	0.131477	13.1552	1.09915e-10	1448299_at	Slc1a1	solute carrier family 1 (neuronal/epithelial high affinity glutamate transporter, system Xag), member 1
3.31339	1.72831	0.193158	8.94765	4.71356e-08	1439098_at	E230013L22Rik	RIKEN cDNA E230013L22 gene
3.29827	1.72171	0.0719493	23.9295	4.04666e-15	1428660_s_at	LOC100047963 /// Tor3a	similar to ADIR1 /// torsin family 3, member A
3.29628	1.72084	0.358166	4.80458	0.000141121	1419600_at	Defb4	defensin beta 4
3.29219	1.71905	0.158624	10.8373	2.49377e-09	1420527_s_at	Tcp10a /// Tcp10b /// Tcp10c	t-complex protein 10a /// t-complex protein 10b /// t-complex protein 10c
3.29065	1.71837	0.315622	5.44439	3.55714e-05	1440686_at	LOC100048538 /// Prss27	similar to protease, serine 27 /// protease, serine 27
3.28727	1.71689	0.0525664	32.6614	1.67021e-17	1453181_x_at	Plscr1	phospholipid scramblase 1
3.27934	1.7134	0.100503	17.0483	1.42867e-12	1451796_s_at	Hdc	histidine decarboxylase
3.27804	1.71283	0.383442	4.46699	0.000296417	1416783_at	Tac1	tachykinin 1
3.27598	1.71192	0.0825868	20.7288	4.94861e-14	1437273_at	Htra4	HtrA serine peptidase 4
3.26727	1.70809	0.0961475	17.7653	7.07021e-13	1418322_at	Crem	cAMP responsive element modulator
3.26473	1.70696	0.124927	13.6637	5.88402e-11	1419150_at	Myf6	myogenic factor 6
3.26352	1.70643	0.0529621	32.2198	2.12677e-17	1435454_a_at	BC006779	cDNA sequence BC006779
3.26149	1.70553	0.0794929	21.4551	2.72042e-14	1421034_a_at	Il4ra	interleukin 4 receptor, alpha
3.25049	1.70066	0.0755238	22.5182	1.17141e-14	1443698_at	Xaf1	XIAP associated factor 1
3.24494	1.69819	0.118368	14.3467	2.61895e-11	1455186_a_at	1190003J15Rik	RIKEN cDNA 1190003J15 gene
3.24438	1.69794	0.116496	14.5751	2.01249e-11	1417601_at	Rgs1	regulator of G-protein signaling 1
3.24151	1.69667	0.122766	13.8204	4.87278e-11	1423602_at	Traf1	TNF receptor-associated factor 1
3.23982	1.69591	0.12796	13.2535	9.72674e-11	1425065_at	Oas2	2'-5' oligoadenylate synthetase 2
3.23882	1.69547	0.0726515	23.337	6.27585e-15	1421326_at	Csf2rb	colony stimulating factor 2 receptor, beta, low-affinity (granulocyte-macrophage)
3.23797	1.69509	0.112532	15.0632	1.15956e-11	1416077_at	Adm	adrenomedullin
3.23328	1.693	0.210266	8.0517	2.19995e-07	1437913_at	Bcl2a1a /// Bcl2a1b /// Bcl2a1d	B-cell leukemia/lymphoma 2 related protein A1a /// B-cell leukemia/lymphoma 2 related protein A1b /// B-cell leukemia/lymphoma 2 related protein A1d
3.22529	1.68943	0.117618	14.3637	2.56788e-11	1439221_s_at	Cd40	CD40 antigen
3.2243	1.68898	0.126442	13.3578	8.54916e-11	1424775_at	Oas1a	2'-5' oligoadenylate synthetase 1A
3.22256	1.68821	0.112003	15.0728	1.14712e-11	1421712_at	Sele	selectin, endothelial cell
3.22104	1.68753	0.0839135	20.1103	8.36492e-14	1420197_at	Gadd45b	Growth arrest and DNA-damage-inducible 45 beta
3.21099	1.68302	0.178407	9.43358	2.13008e-08	1425649_at	Slc39a14	solute carrier family 39 (zinc transporter), member 14
3.2076	1.6815	0.159893	10.5164	3.99723e-09	1450185_a_at	Kcnj15	potassium inwardly-rectifying channel, subfamily J, member 15
3.20661	1.68105	0.0613682	27.3929	3.75875e-16	1429527_a_at	Plscr1	phospholipid scramblase 1
3.20648	1.68099	0.0835042	20.1306	8.21998e-14	1415922_s_at	Marcksl1	MARCKS-like 1
3.20024	1.67818	0.0754923	22.2298	1.46675e-14	1449773_s_at	Gadd45b	growth arrest and DNA-damage-inducible 45 beta
3.19164	1.6743	0.0824171	20.3149	7.01981e-14	1432026_a_at	Herc5	hect domain and RLD 5
3.17744	1.66786	0.112493	14.8264	1.51218e-11	1422703_at	Gyk	glycerol kinase
3.15054	1.6556	0.108308	15.2861	9.06031e-12	1438027_at	---	---
3.12009	1.64159	0.101648	16.1497	3.58437e-12	1432548_at	Parp14	poly (ADP-ribose) polymerase family, member 14
3.1192	1.64118	0.118787	13.8161	4.8976e-11	1450322_s_at	Slfn3 /// Slfn4	schlafen 3 /// schlafen 4
3.11478	1.63913	0.0737057	22.2389	1.45633e-14	1429570_at	Mlkl	mixed lineage kinase domain-like
3.10955	1.63671	0.0582077	28.1184	2.36958e-16	1435137_s_at	1200015M12Rik /// 1200016E24Rik /// A130040M12Rik /// E430024C06Rik	RIKEN cDNA 1200015M12 gene /// RIKEN cDNA 1200016E24 gene /// RIKEN cDNA A130040M12 gene /// RIKEN cDNA E430024C06 gene
3.10904	1.63647	0.0949406	17.2368	1.18451e-12	1423996_a_at	Il4ra	interleukin 4 receptor, alpha
3.10852	1.63623	0.104248	15.6955	5.8051e-12	1416125_at	Fkbp5	FK506 binding protein 5
3.09858	1.63161	0.108662	15.0154	1.22299e-11	1449450_at	Ptges	prostaglandin E synthase
3.0962	1.6305	0.12014	13.5716	6.57958e-11	1421008_at	Rsad2	radical S-adenosyl methionine domain containing 2
3.08772	1.62654	0.171862	9.46423	2.02789e-08	1443577_at	---	---
3.08527	1.6254	0.0965609	16.8329	1.77412e-12	1439349_at	Sbno2	strawberry notch homolog 2 (Drosophila)
3.08485	1.6252	0.13571	11.9756	5.07221e-10	1458458_at	Slfn5	schlafen 5
3.0826	1.62415	0.132732	12.2363	3.58124e-10	1436003_at	Vcam1	Vascular cell adhesion molecule 1
3.07419	1.6202	0.0753254	21.5094	2.60348e-14	1419609_at	Ccr1	chemokine (C-C motif) receptor 1
3.07307	1.61968	0.0965354	16.7781	1.87527e-12	1422781_at	Tlr3	toll-like receptor 3
3.06436	1.61558	0.0974139	16.5847	2.28369e-12	1442700_at	Pde4b	phosphodiesterase 4B, cAMP specific
3.06301	1.61495	0.0968669	16.6718	2.08919e-12	1450454_at	Tor3a	torsin family 3, member A
3.03688	1.60259	0.0657216	24.3845	2.90875e-15	1450672_a_at	Trex1	three prime repair exonuclease 1
3.03476	1.60158	0.0867378	18.4646	3.64664e-13	1460283_at	Mefv	Mediterranean fever
3.03217	1.60035	0.468339	3.41708	0.00306498	1425233_at	2210407C18Rik	RIKEN cDNA 2210407C18 gene
3.02679	1.59779	0.158105	10.1059	7.42433e-09	1449170_at	Piwil2	piwi-like homolog 2 (Drosophila)
3.0196	1.59436	0.115028	13.8606	4.64365e-11	1421844_at	Il1rap	interleukin 1 receptor accessory protein
3.0075	1.58857	0.145424	10.9237	2.20024e-09	1419598_at	Ms4a6d	membrane-spanning 4-domains, subfamily A, member 6D
2.99325	1.58171	0.115713	13.6693	5.8445e-11	1425917_at	H28	histocompatibility 28
2.99271	1.58145	0.107312	14.7369	1.67331e-11	1452081_a_at	9130017N09Rik	RIKEN cDNA 9130017N09 gene
2.98355	1.57703	0.18389	8.57593	8.82272e-08	1444749_at	---	---
2.97859	1.57463	0.112193	14.035	3.77386e-11	1430373_at	5430427O19Rik	RIKEN cDNA 5430427O19 gene
2.97841	1.57454	0.156982	10.0301	8.33988e-09	1418270_at	Adamts8 /// LOC100047263	a disintegrin-like and metallopeptidase (reprolysin type) with thrombospondin type 1 motif, 8 /// similar to a disintegrin-like and metalloprotease (reprolysin type) with thrombospondin type 1 motif, 8
2.97669	1.57371	0.104873	15.0059	1.23608e-11	1448724_at	Cish	cytokine inducible SH2-containing protein
2.97542	1.57309	0.13152	11.9609	5.17374e-10	1451775_s_at	Il13ra1	interleukin 13 receptor, alpha 1
2.97337	1.5721	0.0749599	20.9726	4.03969e-14	1451340_at	Arid5a	AT rich interactive domain 5A (MRF1-like)
2.96073	1.56596	0.084329	18.5696	3.30827e-13	1451655_at	Slfn8	schlafen 8
2.96065	1.56591	0.0647671	24.1776	3.37748e-15	1455500_at	Rnf213	ring finger protein 213
2.96048	1.56583	0.138342	11.3185	1.25293e-09	1416649_at	Ambp	alpha 1 microglobulin/bikunin
2.95786	1.56455	0.0676219	23.1368	7.29673e-15	1422474_at	Pde4b	phosphodiesterase 4B, cAMP specific
2.94257	1.55708	0.0632709	24.6097	2.47563e-15	1425156_at	Gbp6	guanylate binding protein 6
2.94124	1.55643	0.162657	9.56877	1.71621e-08	1443536_at	Slc7a11	solute carrier family 7 (cationic amino acid transporter, y+ system), member 11
2.93282	1.55229	0.136864	11.3419	1.21248e-09	1443159_at	9130221J17Rik	RIKEN cDNA 9130221J17 gene
2.92821	1.55002	0.1024	15.137	1.06819e-11	1421291_at	Il18rap	interleukin 18 receptor accessory protein
2.92722	1.54953	0.110973	13.9631	4.10955e-11	1453851_a_at	Gadd45g	growth arrest and DNA-damage-inducible 45 gamma
2.92078	1.54636	0.130112	11.8848	5.73389e-10	1449473_s_at	Cd40	CD40 antigen
2.91967	1.54581	0.0741061	20.8594	4.43769e-14	1436562_at	Ddx58	DEAD (Asp-Glu-Ala-Asp) box polypeptide 58
2.91769	1.54482	0.0955607	16.1659	3.52404e-12	1449858_at	Cd86	CD86 antigen
2.91671	1.54434	0.138445	11.1549	1.57922e-09	1418938_at	Dio2	deiodinase, iodothyronine, type II
2.9152	1.54359	0.12877	11.9872	4.99338e-10	1449363_at	Atf3	activating transcription factor 3
2.90379	1.53794	0.138124	11.1344	1.62598e-09	1423619_at	Rasd1	RAS, dexamethasone-induced 1
2.90009	1.5361	0.116269	13.2115	1.02466e-10	1449991_at	Cd244	CD244 natural killer cell receptor 2B4
2.89961	1.53586	0.0818706	18.7596	2.77691e-13	1439831_at	---	---
2.89478	1.53345	0.080702	19.0014	2.22745e-13	1424880_at	Trib1	tribbles homolog 1 (Drosophila)
2.89425	1.53319	0.125473	12.2192	3.66311e-10	1422062_at	Msr1	macrophage scavenger receptor 1
2.88943	1.53079	0.120937	12.6578	2.06549e-10	1425583_at	---	---
2.88211	1.52713	0.0580078	26.3262	7.56848e-16	1416897_at	Parp9	poly (ADP-ribose) polymerase family, member 9
2.8657	1.51889	0.158968	9.55466	1.75519e-08	1420657_at	Ucp3	uncoupling protein 3 (mitochondrial, proton carrier)
2.85781	1.51491	0.276373	5.4814	3.28906e-05	1449982_at	Il11	interleukin 11
2.85411	1.51304	0.0645166	23.452	5.75896e-15	1438157_s_at	Nfkbia	nuclear factor of kappa light polypeptide gene enhancer in B-cells inhibitor, alpha
2.85246	1.51221	0.0927337	16.307	3.04162e-12	1451860_a_at	Trim30	tripartite motif-containing 30
2.84453	1.50819	0.225441	6.68994	2.79768e-06	1440922_at	9130208D14Rik	RIKEN cDNA 9130208D14 gene
2.83706	1.5044	0.102873	14.6238	1.90341e-11	1431705_a_at	Mcoln2	mucolipin 2
2.8343	1.50299	0.0629154	23.8891	4.16812e-15	1441150_x_at	Gm13295 /// Gm2169 /// Gm2277 /// Gm2562 /// Gm2563 /// Gm3430 /// Gm3682 /// Gm3707 /// Gm3885 /// LOC100045906 /// LOC100046656	predicted gene 13295 /// predicted gene 2169 /// predicted gene 2277 /// predicted gene 2562 /// predicted gene 2563 /// predicted gene 3430 /// predicted gene 3682 /// predicted gene 3707 /// predicted gene 3885 /// similar to cyclic nucleotide gated channel beta 1 /// similar to pol protein
2.82982	1.50071	0.184275	8.14386	1.86871e-07	1442640_at	---	---
2.82003	1.49571	0.107518	13.9113	4.37091e-11	1427994_at	Cd300lf /// LOC100047115	CD300 antigen like family member F /// similar to CD300 antigen like family member F
2.8194	1.49539	0.146655	10.1966	6.46498e-09	1425223_at	Birc3	baculoviral IAP repeat-containing 3
2.8146	1.49293	0.0497592	30.0031	7.52467e-17	1419272_at	Myd88	myeloid differentiation primary response gene 88
2.80199	1.48645	0.0680424	21.846	1.98685e-14	1451567_a_at	Ifi203	interferon activated gene 203
2.7926	1.48161	0.0575638	25.7386	1.12596e-15	1417193_at	Sod2	superoxide dismutase 2, mitochondrial
2.79144	1.48101	0.112523	13.1618	1.09014e-10	1421854_at	Fgl2	fibrinogen-like protein 2
2.78899	1.47974	0.0872642	16.957	1.56553e-12	1417130_s_at	Angptl4	angiopoietin-like 4
2.78631	1.47835	0.0903727	16.3584	2.88343e-12	1417290_at	Lrg1	leucine-rich alpha-2-glycoprotein 1
2.77721	1.47364	0.106347	13.8569	4.66396e-11	1423904_a_at	Pvr	poliovirus receptor
2.77537	1.47268	0.0702319	20.9688	4.05215e-14	1440866_at	Eif2ak2	eukaryotic translation initiation factor 2-alpha kinase 2
2.77192	1.47088	0.133468	11.0205	1.91377e-09	1449235_at	Fasl	Fas ligand (TNF superfamily, member 6)
2.7684	1.46905	0.098326	14.9407	1.3297e-11	1424923_at	Serpina3g	serine (or cysteine) peptidase inhibitor, clade A, member 3G
2.7674	1.46853	0.0794884	18.4748	3.61229e-13	1440173_x_at	Selp	selectin, platelet
2.76475	1.46715	0.0634317	23.1296	7.33628e-15	1418901_at	Cebpb	CCAAT/enhancer binding protein (C/EBP), beta
2.76124	1.46531	0.0930533	15.747	5.49266e-12	1418401_a_at	Dusp16	dual specificity phosphatase 16
2.76079	1.46508	0.111172	13.1785	1.06773e-10	1459513_at	---	---
2.76062	1.46499	0.113335	12.9262	1.466e-10	1428735_at	Cd69	CD69 antigen
2.7605	1.46493	0.0877757	16.6895	2.05204e-12	1452348_s_at	Gm2785 /// Ifi203 /// Ifi204 /// Ifi205 /// LOC192690 /// LOC640890 /// Mnda	predicted gene 2785 /// interferon activated gene 203 /// interferon activated gene 204 /// interferon activated gene 205 /// similar to interferon activated gene 205 /// similar to Interferon-activatable protein 205 (IFI-205) (D3 protein) /// myeloid cell nuclear differentiation antigen
2.75535	1.46224	0.13512	10.8218	2.55052e-09	1450290_at	Pdcd1lg2	programmed cell death 1 ligand 2
2.75353	1.46128	0.105151	13.897	4.44612e-11	1450582_at	H2-Q5	histocompatibility 2, Q region locus 5
2.73563	1.45187	0.22874	6.34727	5.51868e-06	1443021_at	Mthfs	5, 10-methenyltetrahydrofolate synthetase
2.73349	1.45074	0.0845643	17.1555	1.28398e-12	1424881_at	Trib1	tribbles homolog 1 (Drosophila)
2.73198	1.44995	0.0923862	15.6944	5.8118e-12	1418718_at	Cxcl16	chemokine (C-X-C motif) ligand 16
2.72624	1.44691	0.0663266	21.815	2.03663e-14	1437226_x_at	Marcksl1	MARCKS-like 1
2.72412	1.44579	0.133863	10.8005	2.63078e-09	1453590_at	Arl5b	ADP-ribosylation factor-like 5B
2.7197	1.44345	0.0987738	14.6137	1.92552e-11	1460378_a_at	Tes	testis derived transcript
2.71615	1.44156	0.101561	14.194	3.12966e-11	1448025_at	LOC100038947 /// Sirpb1	similar to SIRP beta 1 cell surface protein /// signal-regulatory protein beta 1
2.716	1.44148	0.0827543	17.4188	9.90073e-13	1450165_at	Slfn2	schlafen 2
2.71464	1.44076	0.0796606	18.0862	5.20281e-13	1456890_at	Ddx58	DEAD (Asp-Glu-Ala-Asp) box polypeptide 58
2.71173	1.43921	0.143962	9.99719	8.7738e-09	1439163_at	Zbtb16	zinc finger and BTB domain containing 16
2.70161	1.43382	0.0837504	17.1201	1.32996e-12	1437176_at	---	---
2.70002	1.43297	0.10204	14.0432	3.73755e-11	1418936_at	Maff	v-maf musculoaponeurotic fibrosarcoma oncogene family, protein F (avian)
2.69338	1.42942	0.113304	12.6158	2.18039e-10	1427164_at	Il13ra1	interleukin 13 receptor, alpha 1
2.68727	1.42614	0.159083	8.96475	4.58142e-08	1450829_at	Tnfaip3	tumor necrosis factor, alpha-induced protein 3
2.68564	1.42527	0.0865332	16.4708	2.56737e-12	1422006_at	Eif2ak2	eukaryotic translation initiation factor 2-alpha kinase 2
2.68128	1.42292	0.0878798	16.1917	3.43026e-12	1421855_at	Fgl2	fibrinogen-like protein 2
2.68026	1.42237	0.11136	12.7728	1.78206e-10	1449901_a_at	Map3k6	mitogen-activated protein kinase kinase kinase 6
2.67745	1.42086	0.0973696	14.5924	1.97295e-11	1449037_at	Crem	cAMP responsive element modulator
2.67643	1.42031	0.102548	13.8502	4.70189e-11	1418547_at	Tfpi2	tissue factor pathway inhibitor 2
2.67541	1.41976	0.056928	24.9396	1.95972e-15	1455660_at	Csf2rb	colony stimulating factor 2 receptor, beta, low-affinity (granulocyte-macrophage)
2.67469	1.41937	0.124796	11.3735	1.15984e-09	1416613_at	Cyp1b1	cytochrome P450, family 1, subfamily b, polypeptide 1
2.67205	1.41795	0.0734439	19.3066	1.69257e-13	1434372_at	AW112010	expressed sequence AW112010
2.67111	1.41744	0.102111	13.8814	4.52948e-11	1418219_at	Il15	interleukin 15
2.66785	1.41568	0.154387	9.16968	3.26753e-08	1428034_a_at	Tnfrsf9	tumor necrosis factor receptor superfamily, member 9
2.66111	1.41203	0.0824691	17.1219	1.32756e-12	1417856_at	Relb	avian reticuloendotheliosis viral (v-rel) oncogene related B
2.65698	1.40979	0.109016	12.9319	1.45543e-10	1419599_s_at	Ms4a6d	membrane-spanning 4-domains, subfamily A, member 6D
2.65486	1.40863	0.204799	6.87813	1.93955e-06	1457117_at	Nfe2l2	nuclear factor, erythroid derived 2, like 2
2.64904	1.40547	0.401629	3.49941	0.00255296	1418609_at	Il1f6	interleukin 1 family, member 6
2.64795	1.40488	0.0950122	14.7863	1.58234e-11	1448894_at	Akr1b8	aldo-keto reductase family 1, member B8
2.64559	1.40359	0.159968	8.77418	6.30207e-08	1449585_at	Il1rap	interleukin 1 receptor accessory protein
2.64277	1.40205	0.150881	9.29242	2.67515e-08	1442025_a_at	---	---
2.63934	1.40018	0.0895784	15.6308	6.2242e-12	1444531_at	---	---
2.62811	1.39403	0.167543	8.32043	1.37118e-07	1445242_at	Gyk	glycerol kinase
2.62584	1.39278	0.305776	4.55491	0.000244127	1422008_a_at	Aqp3	aquaporin 3
2.62427	1.39192	0.121072	11.4966	9.76729e-10	1420590_at	Has1	hyaluronan synthase1
2.6231	1.39127	0.141929	9.80261	1.18692e-08	1449835_at	Pdcd1	programmed cell death 1
2.62142	1.39035	0.0871586	15.9519	4.41512e-12	1438716_at	AI451617	expressed sequence AI451617
2.61429	1.38642	0.228582	6.06531	9.76584e-06	1421304_at	Klra2	killer cell lectin-like receptor, subfamily A, member 2
2.61297	1.38569	0.173358	7.99322	2.44134e-07	1416297_s_at	Reg3b	regenerating islet-derived 3 beta
2.61166	1.38497	0.0959132	14.4398	2.35142e-11	1425778_at	Ido2	indoleamine 2,3-dioxygenase 2
2.60954	1.38379	0.198421	6.97402	1.61227e-06	1458553_at	Plat	plasminogen activator, tissue
2.60789	1.38288	0.113274	12.2083	3.71643e-10	1425584_x_at	---	---
2.60746	1.38264	0.120414	11.4824	9.96236e-10	1443721_x_at	Sbno2	strawberry notch homolog 2 (Drosophila)
2.60707	1.38243	0.0603811	22.8951	8.76655e-15	1422005_at	Eif2ak2	eukaryotic translation initiation factor 2-alpha kinase 2
2.60566	1.38165	0.101794	13.573	6.56887e-11	1418457_at	Cxcl14	chemokine (C-X-C motif) ligand 14
2.60467	1.3811	0.105432	13.0995	1.1785e-10	1436986_at	Sntb2	syntrophin, basic 2
2.60429	1.38089	0.122388	11.2829	1.31741e-09	1449449_at	Ptges	prostaglandin E synthase
2.60178	1.3795	0.138549	9.95676	9.33901e-09	1432281_a_at	Itgb6	integrin beta 6
2.5888	1.37229	0.149463	9.18144	3.20527e-08	1422983_at	Itgb6	integrin beta 6
2.58579	1.3706	0.146697	9.34308	2.46445e-08	1441115_at	D18Ertd232e	DNA segment, Chr 18, ERATO Doi 232, expressed
2.5856	1.3705	0.0808664	16.9477	1.58027e-12	1454713_s_at	Hdc	histidine decarboxylase
2.58167	1.36831	0.0667441	20.5008	5.99508e-14	1455104_at	Mxd1	MAX dimerization protein 1
2.57769	1.36608	0.114589	11.9216	5.45552e-10	1417851_at	Cxcl13	chemokine (C-X-C motif) ligand 13
2.57614	1.36521	0.0752032	18.1536	4.88127e-13	1449906_at	Selp	selectin, platelet
2.56556	1.35928	0.123989	10.9629	2.07905e-09	1419082_at	Serpinb2	serine (or cysteine) peptidase inhibitor, clade B, member 2
2.56484	1.35887	0.177974	7.63519	4.66376e-07	1430667_at	Pcdh10	protocadherin 10
2.55929	1.35575	0.189525	7.15339	1.14487e-06	1430837_a_at	Mbd1	methyl-CpG binding domain protein 1
2.55865	1.35539	0.145562	9.31142	2.59403e-08	1442026_at	---	---
2.55517	1.35342	0.145682	9.29023	2.68472e-08	1417488_at	Fosl1	fos-like antigen 1
2.55363	1.35255	0.135765	9.96241	9.25776e-09	1436598_at	Icos	inducible T-cell co-stimulator
2.55338	1.35241	0.114521	11.8093	6.35259e-10	1417194_at	Sod2	superoxide dismutase 2, mitochondrial
2.55074	1.35091	0.132162	10.2217	6.2233e-09	1419204_at	Dll1	delta-like 1 (Drosophila)
2.54447	1.34737	0.112927	11.9313	5.38449e-10	1452408_at	---	---
2.54377	1.34697	0.0669839	20.1089	8.37515e-14	1420558_at	Selp	selectin, platelet
2.54372	1.34694	0.128498	10.4822	4.20565e-09	1439191_at	---	---
2.54201	1.34597	0.161235	8.34788	1.30721e-07	1447891_at	---	---
2.53872	1.3441	0.0796989	16.8647	1.71801e-12	1449195_s_at	Cxcl16	chemokine (C-X-C motif) ligand 16
2.53802	1.34371	0.123128	10.9131	2.23409e-09	1426334_a_at	Bcl2l11	BCL2-like 11 (apoptosis facilitator)
2.53534	1.34218	0.0558273	24.0416	3.72831e-15	1434380_at	Gbp6	guanylate binding protein 6
2.5289	1.33851	0.115587	11.5802	8.69917e-10	1425198_at	Ptpn2	protein tyrosine phosphatase, non-receptor type 2
2.52709	1.33748	0.108025	12.3812	2.95905e-10	1424486_a_at	Txnrd1	thioredoxin reductase 1
2.52486	1.3362	0.0728124	18.3513	4.05327e-13	1449360_at	Csf2rb2	colony stimulating factor 2 receptor, beta 2, low-affinity (granulocyte-macrophage)
2.5181	1.33234	0.150304	8.86428	5.41707e-08	1425197_at	Ptpn2	protein tyrosine phosphatase, non-receptor type 2
2.51621	1.33125	0.103998	12.8008	1.71944e-10	1435415_x_at	Marcksl1	MARCKS-like 1
2.5117	1.32867	0.109243	12.1625	3.9498e-10	1444715_at	---	---
2.50979	1.32757	0.108785	12.2036	3.7397e-10	1451854_a_at	Shroom3	shroom family member 3
2.50625	1.32553	0.0979303	13.5355	6.87597e-11	1437199_at	---	---
2.50329	1.32382	0.145861	9.07595	3.81137e-08	1444414_at	---	---
2.49891	1.3213	0.139548	9.4684	2.01438e-08	1426415_a_at	Trim25	tripartite motif-containing 25
2.49284	1.31779	0.12718	10.3616	5.03746e-09	1449279_at	Gpx2	glutathione peroxidase 2
2.48273	1.31193	0.111853	11.729	7.08826e-10	1436643_x_at	Hamp2	hepcidin antimicrobial peptide 2
2.48166	1.31131	0.0635038	20.6493	5.28983e-14	1420394_s_at	Gp49a /// Lilrb4	glycoprotein 49 A /// leukocyte immunoglobulin-like receptor, subfamily B, member 4
2.47696	1.30857	0.0839841	15.5812	6.56666e-12	1431146_a_at	Cpne8	copine VIII
2.47321	1.30638	0.151508	8.62252	8.14839e-08	1425374_at	Oas3	2'-5' oligoadenylate synthetase 3
2.46285	1.30033	0.0585877	22.1946	1.50782e-14	1448610_a_at	Sod2	superoxide dismutase 2, mitochondrial
2.4602	1.29878	0.0901275	14.4104	2.43256e-11	1454211_a_at	Shroom3	shroom family member 3
2.45475	1.29557	0.119132	10.8751	2.36035e-09	1436530_at	Gm11428	predicted gene 11428
2.45304	1.29457	0.110645	11.7002	7.3736e-10	1443136_at	LOC432459	hypothetical gene supported by AK082906
2.45192	1.29391	0.116108	11.1441	1.60382e-09	1448859_at	Cxcl13	chemokine (C-X-C motif) ligand 13
2.45114	1.29345	0.114264	11.3199	1.25058e-09	1439747_at	Ptges	prostaglandin E synthase
2.44994	1.29275	0.0590452	21.8942	1.91197e-14	1417793_at	Irgm2	immunity-related GTPase family M member 2
2.4479	1.29154	0.164981	7.82844	3.28165e-07	1450791_at	Nppb	natriuretic peptide precursor type B
2.44495	1.28981	0.0595573	21.6566	2.31215e-14	1426774_at	Parp12	poly (ADP-ribose) polymerase family, member 12
2.44423	1.28938	0.0583774	22.087	1.64111e-14	1421911_at	Stat2	signal transducer and activator of transcription 2
2.43531	1.28411	0.0650602	19.7372	1.15646e-13	1416432_at	Pfkfb3	6-phosphofructo-2-kinase/fructose-2,6-biphosphatase 3
2.43247	1.28242	0.271869	4.71706	0.000170917	1438337_x_at	9930032O22Rik	RIKEN cDNA 9930032O22 gene
2.43081	1.28144	0.108769	11.7813	6.60007e-10	1438490_at	Slc39a14	solute carrier family 39 (zinc transporter), member 14
2.42995	1.28093	0.0685414	18.6884	2.96467e-13	1422782_s_at	Tlr3	toll-like receptor 3
2.42375	1.27724	0.100922	12.6558	2.07078e-10	1428841_at	Best1	bestrophin 1
2.42333	1.27699	0.129927	9.82849	1.13988e-08	1448231_at	Fkbp5	FK506 binding protein 5
2.42165	1.27599	0.175632	7.26513	9.2702e-07	1447285_at	---	---
2.42086	1.27552	0.149666	8.52248	9.66874e-08	1430838_x_at	Mbd1	methyl-CpG binding domain protein 1
2.41913	1.27449	0.0500868	25.4456	1.37701e-15	1421998_at	Tor3a	torsin family 3, member A
2.41852	1.27413	0.0629752	20.2322	7.53407e-14	1425119_at	Oas1b	2'-5' oligoadenylate synthetase 1B
2.41215	1.27032	0.0816737	15.5536	6.76574e-12	1451733_at	Gcnt2	glucosaminyl (N-acetyl) transferase 2, I-branching enzyme
2.40921	1.26856	0.100562	12.6147	2.1835e-10	1418099_at	Tnfrsf1b	tumor necrosis factor receptor superfamily, member 1b
2.40848	1.26812	0.0701704	18.0721	5.27317e-13	1460510_a_at	Coq10b	coenzyme Q10 homolog B (S. cerevisiae)
2.40806	1.26787	0.409802	3.09386	0.00625036	1421806_at	Defb3	defensin beta 3
2.40434	1.26564	0.101026	12.5278	2.44362e-10	1421734_at	Il8rb	interleukin 8 receptor, beta
2.4043	1.26562	0.0980461	12.9084	1.49945e-10	1451426_at	Dhx58	DEXH (Asp-Glu-X-His) box polypeptide 58
2.40237	1.26446	0.146065	8.65687	7.68589e-08	1432826_a_at	Cd80	CD80 antigen
2.40027	1.26319	0.0573326	22.0328	1.71301e-14	1460700_at	Stat3	signal transducer and activator of transcription 3
2.39718	1.26134	0.147505	8.55116	9.20477e-08	1419149_at	Serpine1	serine (or cysteine) peptidase inhibitor, clade E, member 1
2.39453	1.25974	0.0911781	13.8163	4.89655e-11	1424921_at	Bst2	bone marrow stromal cell antigen 2
2.39333	1.25902	0.0869294	14.4832	2.23652e-11	1423520_at	Lmnb1	lamin B1
2.39281	1.25871	0.0962227	13.0812	1.20583e-10	1435084_at	C730049O14Rik	RIKEN cDNA C730049O14 gene
2.39196	1.25819	0.0784775	16.0325	4.05437e-12	1448742_at	Snai1	snail homolog 1 (Drosophila)
2.39106	1.25765	0.130807	9.61455	1.59591e-08	1422002_at	Mxd1	MAX dimerization protein 1
2.38553	1.25431	0.0792222	15.8328	5.01142e-12	1425503_at	Gcnt2	glucosaminyl (N-acetyl) transferase 2, I-branching enzyme
2.38518	1.2541	0.099892	12.5545	2.36027e-10	1450200_s_at	Csf2rb /// Csf2rb2	colony stimulating factor 2 receptor, beta, low-affinity (granulocyte-macrophage) /// colony stimulating factor 2 receptor, beta 2, low-affinity (granulocyte-macrophage)
2.38387	1.25331	0.13788	9.08988	3.72493e-08	1420710_at	Rel	reticuloendotheliosis oncogene
2.38245	1.25244	0.105228	11.9022	5.60057e-10	1458589_at	---	---
2.38227	1.25234	0.057516	21.7737	2.10494e-14	1452922_at	Ppp1r3d	protein phosphatase 1, regulatory subunit 3D
2.38081	1.25145	0.0982059	12.7432	1.85084e-10	1419675_at	Ngf	nerve growth factor
2.37852	1.25007	0.138749	9.00958	4.25308e-08	1453674_at	Gcnt2	glucosaminyl (N-acetyl) transferase 2, I-branching enzyme
2.37529	1.24811	0.0979107	12.7474	1.84087e-10	1427514_at	LOC624295	hypothetical protein LOC624295
2.37097	1.24548	0.0697906	17.8459	6.54267e-13	1421279_at	Lamc2	laminin, gamma 2
2.36932	1.24447	0.0876432	14.1993	3.1102e-11	1416832_at	Slc39a8	solute carrier family 39 (metal ion transporter), member 8
2.36232	1.2402	0.102737	12.0716	4.45875e-10	1445669_at	Spry4	sprouty homolog 4 (Drosophila)
2.36127	1.23956	0.110666	11.2009	1.47945e-09	1458308_at	Sbno2	strawberry notch homolog 2 (Drosophila)
2.36023	1.23892	0.0839487	14.7581	1.6336e-11	1440867_at	Spry4	sprouty homolog 4 (Drosophila)
2.36005	1.23882	0.197656	6.26755	6.47827e-06	1457761_at	C79607	expressed sequence C79607
2.35722	1.23709	0.0755329	16.3782	2.82506e-12	1430521_s_at	Cpne8	copine VIII
2.34967	1.23246	0.100396	12.276	3.39796e-10	1418946_at	St3gal1	ST3 beta-galactoside alpha-2,3-sialyltransferase 1
2.34365	1.22876	0.0909065	13.5167	7.03508e-11	1425434_a_at	Msr1	macrophage scavenger receptor 1
2.33853	1.2256	0.301024	4.07144	0.000713421	1422007_at	Aqp3	aquaporin 3
2.3383	1.22546	0.265763	4.61109	0.000215712	1430234_at	Arl14	ADP-ribosylation factor-like 14
2.3362	1.22416	0.156187	7.8378	3.22664e-07	1422668_at	Serpinb9b	serine (or cysteine) peptidase inhibitor, clade B, member 9b
2.335	1.22342	0.107475	11.3834	1.14389e-09	1451139_at	Slc39a4	solute carrier family 39 (zinc transporter), member 4
2.33494	1.22339	0.0778278	15.7192	5.65943e-12	1416016_at	Tap1	transporter 1, ATP-binding cassette, sub-family B (MDR/TAP)
2.32852	1.21941	0.119721	10.1854	6.5759e-09	1425281_a_at	Tsc22d3	TSC22 domain family, member 3
2.32824	1.21924	0.0896783	13.5957	6.38983e-11	1456404_at	Adamts5 /// LOC100048332	a disintegrin-like and metallopeptidase (reprolysin type) with thrombospondin type 1 motif, 5 (aggrecanase-2) /// similar to a disintegrin-like and metalloprotease (reprolysin type) with thrombospondin type 1 motif, 5 (aggrecanase-2)
2.32647	1.21814	0.129648	9.39578	2.26358e-08	1418797_at	Ms4a8a	membrane-spanning 4-domains, subfamily A, member 8A
2.32553	1.21756	0.0963377	12.6384	2.11761e-10	1449317_at	Cflar /// LOC100040853	CASP8 and FADD-like apoptosis regulator /// CASP8 and FADD-like apoptosis regulator pseudogene
2.32531	1.21743	0.0555748	21.9061	1.89402e-14	1417292_at	Ifi47	interferon gamma inducible protein 47
2.32421	1.21674	0.121375	10.0246	8.41079e-09	1435302_at	Taf4b	TAF4B RNA polymerase II, TATA box binding protein (TBP)-associated factor
2.32398	1.2166	0.145227	8.3772	1.24233e-07	1444459_at	---	---
2.32121	1.21487	0.0839913	14.4643	2.28586e-11	1460458_at	Crispld2	cysteine-rich secretory protein LCCL domain containing 2
2.31461	1.21077	0.164634	7.3543	7.84267e-07	1442187_at	Bdkrb2	Bradykinin receptor, beta 2
2.31368	1.21019	0.15006	8.06471	2.14969e-07	1449804_at	Pnmt	phenylethanolamine-N-methyltransferase
2.3128	1.20964	0.0629186	19.2255	1.81994e-13	1454606_at	4933426M11Rik	RIKEN cDNA 4933426M11 gene
2.3107	1.20833	0.095953	12.5929	2.24575e-10	1425435_at	Msr1	macrophage scavenger receptor 1
2.30778	1.2065	0.15627	7.72064	3.99002e-07	1419334_at	Ctla4	cytotoxic T-lymphocyte-associated protein 4
2.30546	1.20505	0.103485	11.6447	7.95836e-10	1451320_at	Arhgap8	Rho GTPase activating protein 8
2.30425	1.2043	0.24061	5.00517	9.1206e-05	1419407_at	Hc	hemolytic complement
2.3013	1.20245	0.147221	8.16765	1.79193e-07	1454254_s_at	1600029D21Rik	RIKEN cDNA 1600029D21 gene
2.30056	1.20199	0.147636	8.14158	1.87623e-07	1421694_a_at	Vcan	versican
2.2998	1.20151	0.0574945	20.8978	4.29804e-14	1416881_at	Mcl1	myeloid cell leukemia sequence 1
2.29825	1.20054	0.251157	4.78001	0.000148908	1420378_at	Sftpd	surfactant associated protein D
2.29409	1.19792	0.0880211	13.6095	6.28375e-11	1456893_at	---	---
2.28819	1.19421	0.106753	11.1866	1.50975e-09	1442339_at	Stfa2l1	stefin A2 like 1
2.286	1.19283	0.10115	11.7926	6.49869e-10	1418572_x_at	Tnfrsf12a	tumor necrosis factor receptor superfamily, member 12a
2.28531	1.19239	0.0623836	19.1139	2.01212e-13	1432478_a_at	Rnf19b	ring finger protein 19B
2.28488	1.19212	0.0987473	12.0724	4.4541e-10	1418163_at	Tlr4	toll-like receptor 4
2.27587	1.18642	0.285039	4.1623	0.000582742	1449952_s_at	Tmprss8	transmembrane protease, serine 8 (intestinal)
2.27578	1.18636	0.101595	11.6774	7.60796e-10	1418571_at	Tnfrsf12a	tumor necrosis factor receptor superfamily, member 12a
2.27353	1.18493	0.136184	8.701	7.13141e-08	1451858_at	LOC668727 /// Mrgpra2	similar to Mrgpra2 protein /// MAS-related GPR, member A2
2.27177	1.18382	0.066677	17.7545	7.14395e-13	1434758_at	Crispld2	cysteine-rich secretory protein LCCL domain containing 2
2.27117	1.18344	0.116918	10.1219	7.24453e-09	1427165_at	Il13ra1	interleukin 13 receptor, alpha 1
2.27074	1.18316	0.0854387	13.8481	4.71349e-11	1433617_s_at	B4galt5	UDP-Gal:betaGlcNAc beta 1,4-galactosyltransferase, polypeptide 5
2.26948	1.18236	0.0971914	12.1653	3.93506e-10	1451537_at	Chi3l1	chitinase 3-like 1
2.26724	1.18093	0.207521	5.69067	2.11816e-05	1424938_at	Steap1	six transmembrane epithelial antigen of the prostate 1
2.26712	1.18086	0.0873638	13.5166	7.03595e-11	1423903_at	Pvr	poliovirus receptor
2.26479	1.17938	0.0733285	16.0835	3.84238e-12	1450513_at	Cd33	CD33 antigen
2.26414	1.17896	0.0793939	14.8495	1.47324e-11	1424487_x_at	Txnrd1	thioredoxin reductase 1
2.26268	1.17803	0.130629	9.01817	4.19302e-08	1430005_a_at	Batf2	basic leucine zipper transcription factor, ATF-like 2
2.25946	1.17598	0.0660127	17.8145	6.74333e-13	1416601_a_at	Rcan1	regulator of calcineurin 1
2.25889	1.17561	0.158347	7.42427	6.88344e-07	1425890_at	Ly6i	lymphocyte antigen 6 complex, locus I
2.2578	1.17492	0.0900066	13.0537	1.24816e-10	1418753_at	Gfpt2	glutamine fructose-6-phosphate transaminase 2
2.24646	1.16765	0.100558	11.6118	8.32734e-10	1421564_at	Serpina3c	serine (or cysteine) peptidase inhibitor, clade A, member 3C
2.24381	1.16595	0.148672	7.84243	3.19983e-07	1452087_at	Epsti1	epithelial stromal interaction 1 (breast)
2.24284	1.16533	0.0892949	13.0503	1.25348e-10	1427102_at	Slfn4	schlafen 4
2.24261	1.16518	0.0850362	13.7022	5.61695e-11	1433453_a_at	Abtb2	ankyrin repeat and BTB (POZ) domain containing 2
2.24208	1.16484	0.123221	9.45329	2.06377e-08	1421415_s_at	Gcnt2	glucosaminyl (N-acetyl) transferase 2, I-branching enzyme
2.24088	1.16407	0.113515	10.2547	5.91907e-09	1440921_at	---	---
2.24013	1.16358	0.11062	10.5188	3.98303e-09	1459913_at	Tnfsf10	tumor necrosis factor (ligand) superfamily, member 10
2.23905	1.16289	0.14089	8.25388	1.54015e-07	1425008_a_at	Ifi203	interferon activated gene 203
2.23752	1.1619	0.11785	9.85911	1.08674e-08	1418283_at	Cldn4	claudin 4
2.23714	1.16166	0.0694405	16.7288	1.9715e-12	1427041_at	BC013712	cDNA sequence BC013712
2.22976	1.15689	0.138849	8.33197	1.34389e-07	1450606_at	Pnmt	phenylethanolamine-N-methyltransferase
2.2255	1.15413	0.112264	10.2805	5.69248e-09	1435303_at	Taf4b	TAF4B RNA polymerase II, TATA box binding protein (TBP)-associated factor
2.22374	1.15299	0.0853233	13.5132	7.06521e-11	1429399_at	Rnf125	ring finger protein 125
2.21917	1.15002	0.0996902	11.5359	9.24816e-10	1422225_s_at	Gm9880 /// Tcp10a /// Tcp10c	predicted gene 9880 /// t-complex protein 10a /// t-complex protein 10c
2.21893	1.14987	0.145298	7.91383	2.814e-07	1455679_at	Obfc2a	oligonucleotide/oligosaccharide-binding fold containing 2A
2.21629	1.14815	0.11073	10.3689	4.98286e-09	1423025_a_at	Schip1	schwannomin interacting protein 1
2.2107	1.1445	0.131733	8.68807	7.2893e-08	1444481_at	---	---
2.2054	1.14104	0.233553	4.88557	0.000118267	1450460_at	Aqp3	aquaporin 3
2.20325	1.13963	0.141541	8.05161	2.20028e-07	1420342_at	Gdap10	ganglioside-induced differentiation-associated-protein 10
2.20259	1.1392	0.182151	6.25416	6.65561e-06	1441799_at	6030422H21Rik	RIKEN cDNA 6030422H21 gene
2.20214	1.1389	0.381164	2.98796	0.00787481	1429481_at	Nck2	non-catalytic region of tyrosine kinase adaptor protein 2
2.2021	1.13888	0.14558	7.82306	3.31367e-07	1434817_s_at	Rprd2	regulation of nuclear pre-mRNA domain containing 2
2.20173	1.13864	0.0610279	18.6577	3.04976e-13	1427091_at	Znfx1	zinc finger, NFX1-type containing 1
2.20119	1.13828	0.0711175	16.0057	4.17102e-12	1431843_a_at	Nfkbie	nuclear factor of kappa light polypeptide gene enhancer in B-cells inhibitor, epsilon
2.19848	1.13651	0.039903	28.4817	1.8888e-16	1422557_s_at	Mt1	metallothionein 1
2.1964	1.13514	0.107983	10.5123	4.02171e-09	1459961_a_at	Stat3	Signal transducer and activator of transcription 3
2.19515	1.13432	0.0584371	19.4109	1.5422e-13	1417612_at	Ier5	immediate early response 5
2.19316	1.13301	0.106557	10.6329	3.3639e-09	1420178_at	---	---
2.19304	1.13293	0.0758541	14.9357	1.33717e-11	1454976_at	Sod2	superoxide dismutase 2, mitochondrial
2.19229	1.13244	0.128426	8.81785	5.85567e-08	1456223_at	---	---
2.19085	1.13149	0.167396	6.75937	2.44267e-06	1427372_at	Cyp27b1	cytochrome P450, family 27, subfamily b, polypeptide 1
2.19038	1.13118	0.0627989	18.0127	5.57901e-13	1425719_a_at	Nmi	N-myc (and STAT) interactor
2.18977	1.13078	0.128027	8.83232	5.71512e-08	1458810_at	---	---
2.1853	1.12783	0.159357	7.07741	1.32285e-06	1431697_at	Synj2	synaptojanin 2
2.18095	1.12496	0.121951	9.22469	2.98669e-08	1451950_a_at	Cd80	CD80 antigen
2.18051	1.12466	0.152163	7.39118	7.32091e-07	1430103_at	9030607L20Rik	RIKEN cDNA 9030607L20 gene
2.17926	1.12384	0.22796	4.92999	0.000107371	1427126_at	Hspa1b	heat shock protein 1B
2.17834	1.12323	0.120483	9.3227	2.54706e-08	1457231_at	---	---
2.17628	1.12187	0.0744321	15.0724	1.14774e-11	1448069_at	Tm4sf1	transmembrane 4 superfamily member 1
2.17583	1.12156	0.123143	9.10781	3.61661e-08	1451478_at	Angptl7	angiopoietin-like 7
2.17526	1.12119	0.113831	9.84958	1.10299e-08	1420768_a_at	Dhx58	DEXH (Asp-Glu-X-His) box polypeptide 58
2.17043	1.11798	0.104019	10.7478	2.8412e-09	1425225_at	Fcgr4	Fc receptor, IgG, low affinity IV
2.16564	1.11479	0.151592	7.35391	7.84836e-07	1456808_at	---	---
2.16493	1.11432	0.0703773	15.8336	5.00729e-12	1417256_at	Mmp13	matrix metallopeptidase 13
2.16465	1.11414	0.125688	8.86431	5.4168e-08	1442018_at	Btg1	B-cell translocation gene 1, anti-proliferative
2.15891	1.11031	0.163439	6.79339	2.28604e-06	1451006_at	Xdh	xanthine dehydrogenase
2.15835	1.10993	0.0753797	14.7245	1.69719e-11	1437785_at	Adamts9	a disintegrin-like and metallopeptidase (reprolysin type) with thrombospondin type 1 motif, 9
2.15669	1.10882	0.192555	5.75846	1.83885e-05	1422140_at	Gm2666 /// Gm7609	predicted gene 2666 /// predicted gene 7609
2.15657	1.10874	0.243464	4.554	0.000244616	1442994_at	---	---
2.15555	1.10806	0.0960607	11.535	9.26087e-10	1430802_at	H2-Q8	histocompatibility 2, Q region locus 8
2.15225	1.10585	0.114169	9.68607	1.42528e-08	1456403_at	Pag1	phosphoprotein associated with glycosphingolipid microdomains 1
2.15116	1.10512	0.147313	7.50184	5.96108e-07	1453595_at	2900064B18Rik	RIKEN cDNA 2900064B18 gene
2.15096	1.10498	0.072514	15.2381	9.5513e-12	1437247_at	Fosl2 /// LOC634417	fos-like antigen 2 /// similar to fos-like antigen 2
2.15009	1.1044	0.106013	10.4175	4.63249e-09	1423326_at	Entpd1	ectonucleoside triphosphate diphosphohydrolase 1
2.14409	1.10037	0.0956408	11.5052	9.65151e-10	1448393_at	Cldn7	claudin 7
2.14395	1.10027	0.147946	7.43701	6.72235e-07	1449199_at	Muc1	mucin 1, transmembrane
2.14132	1.0985	0.0736568	14.9138	1.37048e-11	1450403_at	Stat2	signal transducer and activator of transcription 2
2.13296	1.09286	0.106005	10.3095	5.449e-09	1444136_at	---	---
2.13275	1.09271	0.0714342	15.2968	8.95423e-12	1422286_a_at	Tgif1	TGFB-induced factor homeobox 1
2.13073	1.09134	0.0746241	14.6246	1.90176e-11	1418154_at	N4bp1	NEDD4 binding protein 1
2.12805	1.08953	0.186724	5.835	1.56857e-05	1451532_s_at	Steap1	six transmembrane epithelial antigen of the prostate 1
2.12514	1.08755	0.127699	8.51653	9.76795e-08	1423466_at	Ccr7	chemokine (C-C motif) receptor 7
2.1251	1.08753	0.0783718	13.8766	4.55594e-11	1458299_s_at	Nfkbie	nuclear factor of kappa light polypeptide gene enhancer in B-cells inhibitor, epsilon
2.12402	1.0868	0.117934	9.21533	3.03264e-08	1418911_s_at	Acsl4	acyl-CoA synthetase long-chain family member 4
2.12027	1.08425	0.0582417	18.6164	3.16807e-13	1435458_at	Pim1	proviral integration site 1
2.11986	1.08397	0.0923203	11.7414	6.96932e-10	1423434_at	Tead1	TEA domain family member 1
2.11558	1.08106	0.194247	5.56536	2.75497e-05	1442827_at	Tlr4	Toll-like receptor 4
2.11305	1.07933	0.135898	7.94218	2.67458e-07	1445104_at	E230029C05Rik	RIKEN cDNA E230029C05 gene
2.11011	1.07732	0.0447981	24.0483	3.71032e-15	1438855_x_at	Tnfaip2	tumor necrosis factor, alpha-induced protein 2
2.10944	1.07686	0.147089	7.32116	8.34448e-07	1430488_at	1700066B19Rik	RIKEN cDNA 1700066B19 gene
2.10873	1.07637	0.0871246	12.3544	3.06477e-10	1433454_at	Abtb2	ankyrin repeat and BTB (POZ) domain containing 2
2.10842	1.07616	0.131607	8.17705	1.76251e-07	1445870_at	---	---
2.10782	1.07575	0.0735037	14.6354	1.8784e-11	1439925_at	---	---
2.10542	1.07411	0.0685096	15.6782	5.9141e-12	1422293_a_at	Kctd1	potassium channel tetramerisation domain containing 1
2.10282	1.07233	0.176009	6.09246	9.23931e-06	1443054_at	Kcnj15	potassium inwardly-rectifying channel, subfamily J, member 15
2.09922	1.06986	0.130757	8.18203	1.74713e-07	1421074_at	Cyp7b1	cytochrome P450, family 7, subfamily b, polypeptide 1
2.09668	1.06811	0.210811	5.06667	7.98441e-05	1421644_at	Slfn3	schlafen 3
2.09668	1.06811	0.0821752	12.9979	1.33893e-10	1422561_at	Adamts5 /// LOC100048332	a disintegrin-like and metallopeptidase (reprolysin type) with thrombospondin type 1 motif, 5 (aggrecanase-2) /// similar to a disintegrin-like and metalloprotease (reprolysin type) with thrombospondin type 1 motif, 5 (aggrecanase-2)
2.09423	1.06642	0.0614456	17.3556	1.05352e-12	1417068_a_at	Ptpn1	protein tyrosine phosphatase, non-receptor type 1
2.09326	1.06575	0.117494	9.07071	3.84447e-08	1433919_at	Asb4	ankyrin repeat and SOCS box-containing 4
2.09238	1.06515	0.084726	12.5717	2.3085e-10	1428420_a_at	1200009I06Rik	RIKEN cDNA 1200009I06 gene
2.09174	1.0647	0.122996	8.65639	7.69213e-08	1442842_at	Hspbap1	Hspb associated protein 1
2.0888	1.06268	0.0903708	11.7591	6.8031e-10	1444350_at	Slfn10	schlafen 10
2.08867	1.06259	0.0811136	13.1	1.17778e-10	1421352_at	Tlr6	toll-like receptor 6
2.08676	1.06127	0.116661	9.09704	3.68126e-08	1417523_at	Plek	pleckstrin
2.08575	1.06057	0.109933	9.64738	1.51507e-08	1431837_at	1200007C13Rik	RIKEN cDNA 1200007C13 gene
2.08557	1.06044	0.114992	9.22187	3.00047e-08	1452483_a_at	Cd44	CD44 antigen
2.08459	1.05977	0.0885354	11.97	5.11065e-10	1441069_at	Zdhhc23	zinc finger, DHHC domain containing 23
2.08439	1.05963	0.115576	9.16825	3.27518e-08	1420991_at	Ankrd1	ankyrin repeat domain 1 (cardiac muscle)
2.08399	1.05935	0.0742639	14.2647	2.88149e-11	1437865_at	Spata13	spermatogenesis associated 13
2.08113	1.05736	0.0785177	13.4666	7.4797e-11	1416431_at	Tubb6	tubulin, beta 6
2.0782	1.05533	0.0659896	15.9924	4.23006e-12	1425902_a_at	Nfkb2	nuclear factor of kappa light polypeptide gene enhancer in B-cells 2, p49/p100
2.07719	1.05463	0.188737	5.58786	2.6276e-05	1420772_a_at	Tsc22d3	TSC22 domain family, member 3
2.07716	1.05461	0.127734	8.25632	1.53358e-07	1452815_at	P2ry10	purinergic receptor P2Y, G-protein coupled 10
2.07657	1.0542	0.104734	10.0655	7.89865e-09	1448950_at	Il1r1	interleukin 1 receptor, type I
2.07542	1.0534	0.0860737	12.2383	3.57155e-10	1418937_at	Dio2	deiodinase, iodothyronine, type II
2.07497	1.05309	0.0655607	16.0628	3.92703e-12	1426587_a_at	Stat3	signal transducer and activator of transcription 3
2.07399	1.05241	0.0981081	10.727	2.92901e-09	1433691_at	Ppp1r3c	protein phosphatase 1, regulatory (inhibitor) subunit 3C
2.06771	1.04803	0.104347	10.0438	8.16666e-09	1424256_at	Rdh12	retinol dehydrogenase 12
2.06653	1.04721	0.121497	8.61921	8.19448e-08	1423933_a_at	1600029D21Rik	RIKEN cDNA 1600029D21 gene
2.06486	1.04604	0.099771	10.4844	4.1919e-09	1421308_at	Car13	carbonic anhydrase 13
2.06408	1.0455	0.104795	9.9766	9.05708e-09	1454783_at	Il13ra1	interleukin 13 receptor, alpha 1
2.06123	1.04351	0.0880527	11.851	6.00294e-10	1429184_at	Gvin1	GTPase, very large interferon inducible 1
2.05727	1.04073	0.0726751	14.3203	2.70055e-11	1435226_at	Rnf19b	ring finger protein 19B
2.05705	1.04057	0.146365	7.10946	1.24451e-06	1438781_at	Tet2	Tet oncogene family member 2
2.05649	1.04018	0.135202	7.69356	4.19183e-07	1420664_s_at	Procr	protein C receptor, endothelial
2.05454	1.03882	0.177428	5.85485	1.50539e-05	1444992_at	AI120166	expressed sequence AI120166
2.05401	1.03845	0.0855674	12.136	4.09152e-10	1451160_s_at	Pvr	poliovirus receptor
2.05286	1.03764	0.0955499	10.8596	2.41407e-09	1423401_at	Etv6	ets variant gene 6 (TEL oncogene)
2.0513	1.03654	0.0743461	13.9421	4.21362e-11	1460009_at	Ier5	immediate early response 5
2.05004	1.03565	0.104789	9.88325	1.04667e-08	1450318_a_at	P2ry2	purinergic receptor P2Y, G-protein coupled 2
2.04995	1.03559	0.110858	9.34159	2.47042e-08	1419301_at	Fzd4	frizzled homolog 4 (Drosophila)
2.04764	1.03396	0.0724128	14.2787	2.83456e-11	1430623_s_at	Obfc2a	oligonucleotide/oligosaccharide-binding fold containing 2A
2.04715	1.03362	0.103085	10.0269	8.38153e-09	1422054_a_at	Skil	SKI-like
2.04462	1.03183	0.0575773	17.9209	6.08974e-13	1427689_a_at	Tnip1	TNFAIP3 interacting protein 1
2.04433	1.03163	0.0768861	13.4176	7.94255e-11	1448830_at	Dusp1	dual specificity phosphatase 1
2.04225	1.03016	0.0891868	11.5506	9.06229e-10	1443937_at	---	---
2.04165	1.02974	0.0645018	15.9644	4.357e-12	1420088_at	Nfkbia	nuclear factor of kappa light polypeptide gene enhancer in B-cells inhibitor, alpha
2.04003	1.02859	0.066832	15.3906	8.07864e-12	1425837_a_at	Ccrn4l /// LOC100047134	CCR4 carbon catabolite repression 4-like (S. cerevisiae) /// similar to carbon catabolite repression 4 protein homolog
2.03787	1.02706	0.0978885	10.4921	4.14394e-09	1457596_at	---	---
2.03504	1.02506	0.0593005	17.2858	1.12846e-12	1421065_at	Jak2	Janus kinase 2
2.03496	1.025	0.11366	9.01808	4.19364e-08	1425469_a_at	---	---
2.03348	1.02395	0.0818887	12.5041	2.51994e-10	1437056_x_at	Crispld2	cysteine-rich secretory protein LCCL domain containing 2
2.03226	1.02309	0.112741	9.0747	3.81923e-08	1430594_at	Rab11fip1	RAB11 family interacting protein 1 (class I)
2.03212	1.02299	0.130239	7.85472	3.12966e-07	1419874_x_at	Zbtb16	zinc finger and BTB domain containing 16
2.03178	1.02274	0.11011	9.28835	2.6929e-08	1439680_at	Tnfsf10	tumor necrosis factor (ligand) superfamily, member 10
2.0317	1.02268	0.111815	9.14623	3.3955e-08	1448731_at	Il10ra	interleukin 10 receptor, alpha
2.03146	1.02252	0.0774239	13.2068	1.03079e-10	1418730_at	Rlim	ring finger protein, LIM domain interacting
2.03114	1.02229	0.128215	7.97321	2.53014e-07	1459217_at	Osmr	oncostatin M receptor
2.03084	1.02207	0.20236	5.05078	8.26325e-05	1434430_s_at	Adora2b /// LOC100045233	adenosine A2b receptor /// similar to Adenosine A2b receptor
2.03031	1.0217	0.141658	7.21248	1.02374e-06	1437493_at	5230400M03Rik	RIKEN cDNA 5230400M03 gene
2.02898	1.02075	0.0857156	11.9086	5.55196e-10	1451644_a_at	0610037M15Rik /// H2-gs10	RIKEN cDNA 0610037M15 gene /// MHC class I like protein GS10
2.02856	1.02045	0.0492975	20.6999	5.06991e-14	1417141_at	Igtp	interferon gamma induced GTPase
2.02854	1.02044	0.162196	6.29142	6.17406e-06	1435332_at	Htr7	5-hydroxytryptamine (serotonin) receptor 7
2.02757	1.01975	0.0724848	14.0685	3.62743e-11	1452178_at	Parp10	poly (ADP-ribose) polymerase family, member 10
2.02655	1.01903	0.0721613	14.1215	3.40773e-11	1416612_at	Cyp1b1	cytochrome P450, family 1, subfamily b, polypeptide 1
2.02563	1.01837	0.0764144	13.3269	8.8812e-11	1422018_at	Hivep2	human immunodeficiency virus type I enhancer binding protein 2
2.02494	1.01788	0.173061	5.88162	1.42431e-05	1457770_at	Slc39a14	solute carrier family 39 (zinc transporter), member 14
2.02239	1.01606	0.151789	6.6939	2.77606e-06	1430695_at	Tlr4	toll-like receptor 4
2.01968	1.01413	0.172627	5.87469	1.44487e-05	1439589_at	---	---
2.0175	1.01257	0.12573	8.05351	2.19288e-07	1439620_at	Car13	carbonic anhydrase 13
2.01593	1.01144	0.0943385	10.7214	2.95326e-09	1456545_at	Il18rap	interleukin 18 receptor accessory protein
2.01437	1.01033	0.127021	7.95408	2.61821e-07	1446509_at	Smox	spermine oxidase
2.01432	1.01029	0.127552	7.92062	2.77992e-07	1453482_at	Cflar	CASP8 and FADD-like apoptosis regulator
2.01378	1.00991	0.0482832	20.9164	4.23239e-14	1417140_a_at	Ptpn2	protein tyrosine phosphatase, non-receptor type 2
2.01331	1.00957	0.0798818	12.6383	2.11796e-10	1425357_a_at	Grem1	gremlin 1
2.01211	1.00871	0.0462166	21.8256	2.0194e-14	1435208_at	Dtx3l	deltex 3-like (Drosophila)
2.00964	1.00694	0.0724765	13.8933	4.46588e-11	1446957_s_at	N4bp1	NEDD4 binding protein 1
2.00908	1.00653	0.195713	5.14291	6.77379e-05	1451382_at	Chac1	ChaC, cation transport regulator-like 1 (E. coli)
2.00903	1.0065	0.150456	6.68966	2.79923e-06	1439642_at	5930403N24Rik	RIKEN cDNA 5930403N24 gene
2.00843	1.00607	0.08811	11.4184	1.08928e-09	1416129_at	Errfi1	ERBB receptor feedback inhibitor 1
2.00801	1.00577	0.10769	9.33948	2.47886e-08	1421977_at	Mmp19	matrix metallopeptidase 19
2.00799	1.00575	0.178882	5.62242	2.44363e-05	1450214_at	Adora2b /// LOC100045233	adenosine A2b receptor /// similar to Adenosine A2b receptor
2.00766	1.00552	0.0607053	16.5639	2.33293e-12	1418077_at	Trim21	tripartite motif-containing 21
2.00353	1.00254	0.0709498	14.1303	3.37257e-11	1421009_at	Rsad2	radical S-adenosyl methionine domain containing 2
1.99933	0.999516	0.195734	5.10651	7.32641e-05	1457324_at	---	---
1.99495	0.996352	0.107624	9.25774	2.83022e-08	1450213_at	Pde7b	phosphodiesterase 7B
1.99407	0.995713	0.0964105	10.3279	5.30018e-09	1431010_a_at	Rdh12	retinol dehydrogenase 12
1.98711	0.990672	0.089221	11.1036	1.69915e-09	1416701_at	Rnd3	Rho family GTPase 3
1.98646	0.990196	0.114655	8.63634	7.95885e-08	1421075_s_at	Cyp7b1	cytochrome P450, family 7, subfamily b, polypeptide 1
1.98565	0.989611	0.148372	6.66981	2.91032e-06	1449416_at	Fzd4	frizzled homolog 4 (Drosophila)
1.98532	0.98937	0.126345	7.8307	3.26829e-07	1427256_at	Vcan	versican
1.98497	0.989117	0.0995113	9.93974	9.58827e-09	1436172_at	9530028C05	hypothetical protein 9530028C05
1.9811	0.986301	0.0937096	10.5251	3.94578e-09	1428562_at	2210403K04Rik	RIKEN cDNA 2210403K04 gene
1.97721	0.983468	0.255134	3.85471	0.00115674	1457591_at	---	---
1.97621	0.982735	0.0743342	13.2205	1.01332e-10	1451314_a_at	Vcam1	vascular cell adhesion molecule 1
1.97281	0.980255	0.0668944	14.6538	1.83942e-11	1453238_s_at	1200016E24Rik /// 3930401B19Rik /// A130040M12Rik /// E430024C06Rik	RIKEN cDNA 1200016E24 gene /// RIKEN cDNA 3930401B19 gene /// RIKEN cDNA A130040M12 gene /// RIKEN cDNA E430024C06 gene
1.97164	0.979399	0.0814053	12.0311	4.7072e-10	1444233_at	Gpr132	G protein-coupled receptor 132
1.97132	0.979166	0.0999099	9.80049	1.19086e-08	1417785_at	Pla1a	phospholipase A1 member A
1.9695	0.977829	0.0952959	10.261	5.86336e-09	1438274_at	Ikzf4	IKAROS family zinc finger 4
1.9669	0.975921	0.1247	7.82612	3.29539e-07	1443197_at	Wnt9b	wingless-type MMTV integration site 9B
1.9647	0.974313	0.067597	14.4136	2.42378e-11	1429321_at	Rnf149	ring finger protein 149
1.9638	0.97365	0.0809251	12.0315	4.70496e-10	1421679_a_at	Cdkn1a	cyclin-dependent kinase inhibitor 1A (P21)
1.96358	0.973484	0.324191	3.0028	0.00762461	1422639_at	Calcb	calcitonin-related polypeptide, beta
1.96164	0.972064	0.077271	12.5799	2.28388e-10	1428700_at	P2ry13	purinergic receptor P2Y, G-protein coupled 13
1.95901	0.970126	0.104608	9.27392	2.75673e-08	1419621_at	Ankrd2	ankyrin repeat domain 2 (stretch responsive muscle)
1.958	0.969382	0.0853136	11.3626	1.17775e-09	1436666_at	---	---
1.95767	0.969137	0.134449	7.20821	1.03204e-06	1447564_x_at	Piwil4	piwi-like homolog 4 (Drosophila)
1.95675	0.968459	0.0778006	12.448	2.71135e-10	1421463_at	Siglece	sialic acid binding Ig-like lectin E
1.95482	0.967039	0.207296	4.66502	0.000191595	1427127_x_at	Hspa1b	heat shock protein 1B
1.95433	0.966674	0.0651119	14.8463	1.47852e-11	1454656_at	Spata13	spermatogenesis associated 13
1.95385	0.96632	0.0680458	14.201	3.104e-11	1450173_at	Ripk2	receptor (TNFRSF)-interacting serine-threonine kinase 2
1.95295	0.965656	0.0930318	10.3798	4.90153e-09	1451941_a_at	Fcgr2b	Fc receptor, IgG, low affinity IIb
1.95224	0.965133	0.116409	8.29085	1.44375e-07	1427717_at	Cd80	CD80 antigen
1.95184	0.964834	0.115122	8.38097	1.23423e-07	1422622_at	Nos3	nitric oxide synthase 3, endothelial cell
1.95021	0.963633	0.196865	4.89489	0.000115891	1451416_a_at	Tgm1	transglutaminase 1, K polypeptide
1.94928	0.962941	0.0859719	11.2006	1.47994e-09	1438562_a_at	Ptpn2	protein tyrosine phosphatase, non-receptor type 2
1.94879	0.962579	0.0783208	12.2902	3.33497e-10	1426004_a_at	Tgm2	transglutaminase 2, C polypeptide
1.94551	0.960151	0.0734006	13.081	1.20618e-10	1423392_at	Clic4	chloride intracellular channel 4 (mitochondrial)
1.94536	0.960039	0.156505	6.13424	8.48572e-06	1421930_at	Icos	inducible T-cell co-stimulator
1.94462	0.959487	0.0664056	14.4489	2.32681e-11	1435476_a_at	Fcgr2b	Fc receptor, IgG, low affinity IIb
1.94424	0.959208	0.106723	8.98787	4.4089e-08	1418076_at	St14	suppression of tumorigenicity 14 (colon carcinoma)
1.94113	0.956897	0.162287	5.89632	1.38173e-05	1460416_s_at	Csprs /// Gm2666 /// Gm7582 /// Gm7609 /// LOC100041022	component of Sp100-rs /// predicted gene 2666 /// predicted gene 7582 /// predicted gene 7609 /// similar to HSR
1.94074	0.956607	0.161436	5.92562	1.3007e-05	1458635_at	4832428D23Rik	RIKEN cDNA 4832428D23 gene
1.94023	0.956227	0.125897	7.59531	5.01764e-07	1446245_at	---	---
1.94018	0.95619	0.163569	5.84578	1.53392e-05	1450291_s_at	Ms4a4c	membrane-spanning 4-domains, subfamily A, member 4C
1.93967	0.955813	0.1031	9.27075	2.77099e-08	1424942_a_at	Myc	myelocytomatosis oncogene
1.93955	0.955718	0.139719	6.84029	2.08701e-06	1441824_at	Mboat1	membrane bound O-acyltransferase domain containing 1
1.93897	0.95529	0.0816144	11.7049	7.32642e-10	1455870_at	Akap2	A kinase (PRKA) anchor protein 2
1.93863	0.955035	0.108025	8.84087	5.6338e-08	1436387_at	C330006P03Rik	RIKEN cDNA C330006P03 gene
1.9367	0.953598	0.220121	4.33216	0.00039955	1455431_at	Slc5a1	solute carrier family 5 (sodium/glucose cotransporter), member 1
1.93662	0.953541	0.0735716	12.9607	1.40333e-10	1444128_at	Arhgap26	Rho GTPase activating protein 26
1.9345	0.951959	0.0465845	20.4351	6.33791e-14	1416442_at	Ier2	immediate early response 2
1.93446	0.951928	0.111829	8.51236	9.83822e-08	1459764_x_at	Snx10	Sorting nexin 10
1.9309	0.949276	0.0904619	10.4937	4.1346e-09	1422095_a_at	Cmpk2	cytidine monophosphate (UMP-CMP) kinase 2, mitochondrial
1.92993	0.94855	0.0711845	13.3252	8.89974e-11	1452231_x_at	Ifi203	interferon activated gene 203
1.92585	0.945495	0.0577383	16.3755	2.83274e-12	1417821_at	D17H6S56E-5	DNA segment, Chr 17, human D6S56E 5
1.92487	0.944763	0.1555	6.07565	9.56166e-06	1452388_at	Hspa1a	heat shock protein 1A
1.92369	0.943875	0.138518	6.81408	2.19593e-06	1453470_a_at	Gna13	guanine nucleotide binding protein, alpha 13
1.92281	0.943219	0.0698497	13.5036	7.14902e-11	1427705_a_at	Nfkb1	nuclear factor of kappa light polypeptide gene enhancer in B-cells 1, p105
1.9213	0.942086	0.128966	7.3049	8.60289e-07	1420992_at	Ankrd1	ankyrin repeat domain 1 (cardiac muscle)
1.92126	0.942054	0.137196	6.86649	1.98373e-06	1431689_at	5830400J07Rik	RIKEN cDNA 5830400J07 gene
1.92068	0.941616	0.0540472	17.4221	9.86875e-13	1417654_at	Sdc4	syndecan 4
1.9202	0.941254	0.0745747	12.6216	2.16401e-10	1418809_at	Pira2	paired-Ig-like receptor A2
1.9202	0.941253	0.104673	8.99233	4.37644e-08	1447839_x_at	Adm	adrenomedullin
1.91764	0.93933	0.0974261	9.64146	1.52931e-08	1418203_at	Pmaip1	phorbol-12-myristate-13-acetate-induced protein 1
1.91631	0.938331	0.124143	7.5585	5.36917e-07	1449949_a_at	Cxadr	coxsackie virus and adenovirus receptor
1.91621	0.938254	0.0755539	12.4183	2.81839e-10	1456610_at	Kdm6b	KDM1 lysine (K)-specific demethylase 6B
1.91617	0.938225	0.223491	4.19804	0.000538199	1446649_at	---	---
1.91586	0.937991	0.0681789	13.7578	5.2529e-11	1419069_at	Rabgef1	RAB guanine nucleotide exchange factor (GEF) 1
1.91457	0.937022	0.147188	6.36615	5.31382e-06	1424976_at	Rhov	ras homolog gene family, member V
1.91303	0.935859	0.0849355	11.0185	1.91933e-09	1417876_at	Fcgr1	Fc receptor, IgG, high affinity I
1.9122	0.935233	0.183198	5.10504	7.34965e-05	1452495_at	Adam28	a disintegrin and metallopeptidase domain 28
1.91162	0.934799	0.0619292	15.0946	1.11964e-11	1438670_at	Ptpn1	protein tyrosine phosphatase, non-receptor type 1
1.9114	0.934627	0.0874491	10.6877	3.10326e-09	1434458_at	Fst	follistatin
1.91111	0.934411	0.173043	5.39988	3.90956e-05	1458089_at	---	---
1.91021	0.933734	0.191493	4.87608	0.000120737	1421921_at	Serpina3m	serine (or cysteine) peptidase inhibitor, clade A, member 3M
1.90992	0.933516	0.0640303	14.5793	2.00285e-11	1439825_at	Dtx3l	deltex 3-like (Drosophila)
1.90793	0.932008	0.131176	7.105	1.25512e-06	1446553_at	---	---
1.90697	0.931285	0.130457	7.13864	1.17737e-06	1430150_at	Dcp2	DCP2 decapping enzyme homolog (S. cerevisiae)
1.90688	0.931215	0.0844728	11.0238	1.90458e-09	1448183_a_at	Hif1a	hypoxia inducible factor 1, alpha subunit
1.90485	0.929677	0.129929	7.15526	1.14082e-06	1457342_at	Ikzf4	IKAROS family zinc finger 4
1.90291	0.928211	0.179132	5.18171	6.23143e-05	1425563_s_at	Pcdh10	protocadherin 10
1.90213	0.927618	0.111996	8.28259	1.46473e-07	1448482_at	Slc39a8	solute carrier family 39 (metal ion transporter), member 8
1.90086	0.92665	0.134313	6.89916	1.8623e-06	1458803_at	Slfn9	schlafen 9
1.9001	0.926074	0.108207	8.55835	9.09221e-08	1419479_at	Sectm1b	secreted and transmembrane 1B
1.89878	0.925072	0.0660288	14.0101	3.88664e-11	1435449_at	Bcl2l11	BCL2-like 11 (apoptosis facilitator)
1.89745	0.924063	0.209555	4.40964	0.000336514	1427398_at	Muc4	mucin 4
1.89215	0.920023	0.112098	8.20733	1.67113e-07	1424608_a_at	Bzw2 /// Gm14702 /// Gm2100 /// Gm2173 /// Gm2968 /// Gm3181 /// Gm3322 /// Gm3697 /// Gm4031 /// Gm4320 /// Gm4354 /// Gm5589 /// LOC100048186	basic leucine zipper and W2 domains 2 /// predicted gene 14702 /// predicted gene 2100 /// predicted gene 2173 /// predicted gene 2968 /// predicted gene 3181 /// predicted gene 3322 /// predicted gene 3697 /// predicted gene 4031 /// predicted gene 4320 /// predicted gene 4354 /// predicted gene 5589 /// hypothetical protein LOC100048186
1.89041	0.9187	0.149543	6.14338	8.32948e-06	1422259_a_at	Ccr5	chemokine (C-C motif) receptor 5
1.88989	0.918301	0.0530667	17.3046	1.10771e-12	1435040_at	Irak3	interleukin-1 receptor-associated kinase 3
1.88831	0.917099	0.141196	6.49522	4.10782e-06	1442074_at	---	---
1.8854	0.914873	0.0934987	9.78488	1.22031e-08	1460521_a_at	Obfc2a	oligonucleotide/oligosaccharide-binding fold containing 2A
1.88328	0.913248	0.192675	4.73983	0.000162599	1445068_at	Malt1	mucosa associated lymphoid tissue lymphoma translocation gene 1
1.88131	0.911737	0.233523	3.90428	0.00103566	1419057_at	Slc5a1	solute carrier family 5 (sodium/glucose cotransporter), member 1
1.87944	0.910302	0.118616	7.67436	4.34134e-07	1441747_at	---	---
1.87935	0.910234	0.135004	6.74228	2.52548e-06	1437015_x_at	Pla2g1b	phospholipase A2, group IB, pancreas
1.87915	0.91008	0.0528283	17.2271	1.19589e-12	1416530_a_at	LOC100045567 /// Pnp1	similar to purine nucleoside phosphorylase /// purine-nucleoside phosphorylase 1
1.87641	0.907975	0.084016	10.8072	2.60543e-09	1450424_a_at	Il18bp	interleukin 18 binding protein
1.87631	0.907897	0.0642872	14.1225	3.40368e-11	1449731_s_at	Nfkbia	nuclear factor of kappa light polypeptide gene enhancer in B-cells inhibitor, alpha
1.87628	0.907877	0.0836432	10.8542	2.43329e-09	1423596_at	Nek6	NIMA (never in mitosis gene a)-related expressed kinase 6
1.87048	0.90341	0.0800037	11.2921	1.30045e-09	1435477_s_at	Fcgr2b	Fc receptor, IgG, low affinity IIb
1.86946	0.902622	0.122513	7.36754	7.65115e-07	1452244_at	6330406I15Rik	RIKEN cDNA 6330406I15 gene
1.86917	0.902395	0.12822	7.03789	1.42653e-06	1452161_at	Tiparp	TCDD-inducible poly(ADP-ribose) polymerase
1.86761	0.901193	0.104902	8.59079	8.6016e-08	1451593_at	H2-K1	Histocompatibility 2, K1, K region
1.86691	0.900655	0.0756054	11.9126	5.52226e-10	1419386_at	Muc13	mucin 13, epithelial transmembrane
1.86681	0.900573	0.080324	11.2118	1.4568e-09	1455765_a_at	Abcc8	ATP-binding cassette, sub-family C (CFTR/MRP), member 8
1.86665	0.900454	0.149649	6.01709	1.07783e-05	1425631_at	Ppp1r3c	protein phosphatase 1, regulatory (inhibitor) subunit 3C
1.86642	0.900273	0.136358	6.60228	3.3237e-06	1438134_at	Pcdh10	protocadherin 10
1.86606	0.899994	0.0750145	11.9976	4.92414e-10	1424617_at	Ifi35	interferon-induced protein 35
1.86494	0.89913	0.120322	7.47269	6.2916e-07	1420412_at	Tnfsf10	tumor necrosis factor (ligand) superfamily, member 10
1.8647	0.898947	0.143307	6.27286	6.4092e-06	1429973_at	Lrrc63	4leucine rich repeat containing 63
1.86326	0.897829	0.0551147	16.2902	3.09517e-12	1419026_at	Daxx	Fas death domain-associated protein
1.8611	0.896154	0.0464404	19.2969	1.70727e-13	1421529_a_at	Txnrd1	thioredoxin reductase 1
1.86109	0.896146	0.148713	6.026	1.05834e-05	1430528_at	Sdcbp	syndecan binding protein
1.86039	0.895608	0.0633993	14.1265	3.38791e-11	1450939_at	Entpd1	ectonucleoside triphosphate diphosphohydrolase 1
1.85987	0.895201	0.0740564	12.0881	4.3616e-10	1455332_x_at	Fcgr2b	Fc receptor, IgG, low affinity IIb
1.85924	0.894712	0.126618	7.06624	1.35134e-06	1418595_at	Plin4	perilipin 4
1.85766	0.893487	0.150766	5.92632	1.29882e-05	1446134_at	C78115	expressed sequence C78115
1.85741	0.893293	0.101045	8.84053	5.63697e-08	1447685_x_at	Ets2	E26 avian leukemia oncogene 2, 3' domain
1.85634	0.892459	0.146901	6.07523	9.56996e-06	1457697_at	A330021E22Rik	RIKEN cDNA A330021E22 gene
1.85599	0.892185	0.124065	7.19128	1.06559e-06	1458683_at	Sirpb1	signal-regulatory protein beta 1
1.8552	0.891577	0.0698373	12.7665	1.79643e-10	1439843_at	Camk4	calcium/calmodulin-dependent protein kinase IV
1.85494	0.891369	0.112123	7.94989	2.6379e-07	1440481_at	Stat1	signal transducer and activator of transcription 1
1.8549	0.891345	0.142387	6.26002	6.57732e-06	1420671_x_at	Ms4a4c	membrane-spanning 4-domains, subfamily A, member 4C
1.8543	0.890873	0.139235	6.39834	4.98237e-06	1427515_at	Pion	pigeon homolog (Drosophila)
1.85303	0.889883	0.0514691	17.2897	1.1242e-12	1453299_a_at	LOC100045567 /// Pnp1 /// Pnp2	similar to purine nucleoside phosphorylase /// purine-nucleoside phosphorylase 1 /// purine-nucleoside phosphorylase 2
1.85284	0.889737	0.0900197	9.88381	1.04577e-08	1446457_at	Ddx58	DEAD (Asp-Glu-Ala-Asp) box polypeptide 58
1.85189	0.888995	0.0461452	19.2651	1.75644e-13	1423393_at	Clic4	chloride intracellular channel 4 (mitochondrial)
1.85182	0.888948	0.103975	8.54961	9.22931e-08	1441389_at	---	---
1.84827	0.886175	0.110476	8.02142	2.32164e-07	1417171_at	Itk	IL2-inducible T-cell kinase
1.84673	0.884972	0.0844448	10.4799	4.22029e-09	1421236_at	Ripk2	receptor (TNFRSF)-interacting serine-threonine kinase 2
1.84632	0.884655	0.143386	6.16972	7.89562e-06	1441843_s_at	5230400M03Rik	RIKEN cDNA 5230400M03 gene
1.84379	0.882677	0.0822088	10.737	2.88659e-09	1418456_a_at	Cxcl14	chemokine (C-X-C motif) ligand 14
1.84337	0.882348	0.0608637	14.4971	2.20101e-11	1434980_at	Pik3r5	phosphoinositide-3-kinase, regulatory subunit 5, p101
1.84328	0.882278	0.0806238	10.9431	2.13915e-09	1428492_at	Glipr2	GLI pathogenesis-related 2
1.84323	0.882237	0.112596	7.8354	3.24068e-07	1427421_at	Gm9880 /// Tcp10c	predicted gene 9880 /// t-complex protein 10c
1.84308	0.882122	0.0763141	11.5591	8.95627e-10	1451171_at	2310008H04Rik	RIKEN cDNA 2310008H04 gene
1.84302	0.882069	0.119102	7.406	7.12148e-07	1442420_at	---	---
1.84263	0.881768	0.0971574	9.07567	3.81313e-08	1436196_at	C030046G05	hypothetical protein C030046G05
1.84215	0.881388	0.0828844	10.634	3.35852e-09	1424724_a_at	D16Ertd472e	DNA segment, Chr 16, ERATO Doi 472, expressed
1.84114	0.8806	0.0699753	12.5844	2.27058e-10	1448607_at	Nampt	nicotinamide phosphoribosyltransferase
1.84113	0.880594	0.0653494	13.4752	7.40154e-11	1416600_a_at	Rcan1	regulator of calcineurin 1
1.8405	0.880094	0.165265	5.32536	4.58164e-05	1456762_at	Gimap6	GTPase, IMAP family member 6
1.8392	0.879081	0.0460429	19.0927	2.05102e-13	1435872_at	Pim1	Proviral integration site 1
1.83915	0.879043	0.157155	5.59349	2.59669e-05	1422021_at	Spry4	sprouty homolog 4 (Drosophila)
1.83884	0.878795	0.09765	8.99943	4.32521e-08	1459718_x_at	Klf6	Kruppel-like factor 6
1.83856	0.878577	0.208133	4.22123	0.000511148	1439697_at	Il1rap	interleukin 1 receptor accessory protein
1.83789	0.878053	0.199925	4.39192	0.00034998	1434172_at	Cnr1	cannabinoid receptor 1 (brain)
1.83723	0.87753	0.12333	7.11529	1.23078e-06	1439276_at	Adar	Adenosine deaminase, RNA-specific
1.83675	0.877158	0.0578397	15.1653	1.03518e-11	1452677_at	Pnpt1	polyribonucleotide nucleotidyltransferase 1
1.83415	0.875113	0.1359	6.43939	4.59041e-06	1437595_at	E030010A14Rik	RIKEN cDNA E030010A14 gene
1.83029	0.872071	0.103001	8.46665	1.0643e-07	1429963_at	Mapk6	mitogen-activated protein kinase 6
1.82971	0.871616	0.0508799	17.1309	1.31582e-12	1448775_at	Ifi203	interferon activated gene 203
1.82966	0.871577	0.160475	5.43123	3.6578e-05	1455773_at	---	---
1.82955	0.87149	0.0823519	10.5825	3.62364e-09	1419387_s_at	Muc13	mucin 13, epithelial transmembrane
1.82857	0.870715	0.0908143	9.58786	1.66492e-08	1427095_at	Cdcp1	CUB domain containing protein 1
1.82802	0.870282	0.180982	4.80867	0.000139867	1432960_at	4930447I22Rik	RIKEN cDNA 4930447I22 gene
1.82536	0.868179	0.0660713	13.14	1.12022e-10	1455173_at	Gspt1	G1 to S phase transition 1
1.82176	0.865331	0.27063	3.19747	0.00497925	1419195_at	Wfdc15b	WAP four-disulfide core domain 15B
1.82073	0.86452	0.136987	6.31096	5.93613e-06	1446968_at	Picalm	phosphatidylinositol binding clathrin assembly protein
1.8207	0.864495	0.0878392	9.84179	1.11648e-08	1448961_at	Plscr2	phospholipid scramblase 2
1.81905	0.863188	0.063955	13.4968	7.20828e-11	1449168_a_at	Akap2	A kinase (PRKA) anchor protein 2
1.81852	0.862764	0.0525111	16.4301	2.67729e-12	1455320_at	---	---
1.8176	0.862034	0.154217	5.58975	2.61721e-05	1437965_at	Heatr1	HEAT repeat containing 1
1.81609	0.860837	0.133781	6.43466	4.63391e-06	1450750_a_at	Nr4a2	nuclear receptor subfamily 4, group A, member 2
1.81564	0.860477	0.0838079	10.2672	5.80802e-09	1427911_at	Tmem173	transmembrane protein 173
1.81453	0.859592	0.127638	6.73459	2.5637e-06	1456973_at	---	---
1.81441	0.859502	0.0865478	9.93094	9.71993e-09	1424573_at	Tmed5	transmembrane emp24 protein transport domain containing 5
1.81374	0.858971	0.131569	6.52869	3.84398e-06	1425855_a_at	Crk	v-crk sarcoma virus CT10 oncogene homolog (avian)
1.81365	0.858896	0.0635145	13.5228	6.98275e-11	1417500_a_at	Tgm2	transglutaminase 2, C polypeptide
1.81322	0.858557	0.0716106	11.9892	4.97977e-10	1434046_at	AA467197	expressed sequence AA467197
1.80905	0.855229	0.0915078	9.34596	2.45302e-08	1454048_a_at	4931408A02Rik /// LOC630876	RIKEN cDNA 4931408A02 gene /// similar to Protein C21orf63 homolog precursor
1.80889	0.855104	0.286786	2.98168	0.00798316	1420589_at	Has3	hyaluronan synthase 3
1.80881	0.855037	0.0933495	9.15953	3.32231e-08	1451186_at	Aen	apoptosis enhancing nuclease
1.80871	0.854964	0.0842158	10.1521	6.91861e-09	1427638_at	Zbtb16	zinc finger and BTB domain containing 16
1.80674	0.853392	0.139891	6.1004	9.09094e-06	1424691_at	5930434B04Rik	RIKEN cDNA 5930434B04 gene
1.8059	0.852716	0.0883865	9.64758	1.51458e-08	1422661_at	Lgals8	lectin, galactose binding, soluble 8
1.80375	0.850999	0.0639011	13.3174	8.98585e-11	1450725_s_at	Car14	carbonic anhydrase 14
1.80221	0.849764	0.117887	7.2083	1.03186e-06	1441326_at	Cp	ceruloplasmin
1.80183	0.849466	0.0872927	9.73124	1.32745e-08	1450658_at	Adamts5 /// LOC100048332	a disintegrin-like and metallopeptidase (reprolysin type) with thrombospondin type 1 motif, 5 (aggrecanase-2) /// similar to a disintegrin-like and metalloprotease (reprolysin type) with thrombospondin type 1 motif, 5 (aggrecanase-2)
1.80165	0.84932	0.116787	7.27241	9.1442e-07	1431399_at	Adamts9	a disintegrin-like and metallopeptidase (reprolysin type) with thrombospondin type 1 motif, 9
1.79933	0.847461	0.0895145	9.4673	2.01795e-08	1452160_at	Tiparp	TCDD-inducible poly(ADP-ribose) polymerase
1.79899	0.847188	0.0858912	9.8635	1.07934e-08	1419219_at	Cyp4f18 /// LOC100044439	cytochrome P450, family 4, subfamily f, polypeptide 18 /// similar to cytochrome P450 CYP4F18
1.79885	0.847076	0.152647	5.54924	2.85014e-05	1441230_at	---	---
1.79806	0.846438	0.11802	7.17197	1.10525e-06	1457438_at	---	---
1.79783	0.846256	0.0617616	13.702	5.61824e-11	1456945_at	Nudt6	nudix (nucleoside diphosphate linked moiety X)-type motif 6
1.79673	0.845371	0.0744276	11.3583	1.18484e-09	1424574_at	Tmed5	transmembrane emp24 protein transport domain containing 5
1.79657	0.845246	0.067978	12.4341	2.76089e-10	1430704_at	Irak3	interleukin-1 receptor-associated kinase 3
1.79549	0.844378	0.0556002	15.1866	1.01107e-11	1433733_a_at	Cry1	cryptochrome 1 (photolyase-like)
1.7929	0.842295	0.0875628	9.61932	1.58388e-08	1422105_at	Cd3e	CD3 antigen, epsilon polypeptide
1.79274	0.842163	0.0909351	9.26115	2.81458e-08	1419024_at	Ptp4a1	protein tyrosine phosphatase 4a1
1.79243	0.841916	0.0576145	14.6129	1.9272e-11	1452803_at	Glipr2	GLI pathogenesis-related 2
1.79008	0.840026	0.132503	6.33968	5.60334e-06	1424911_a_at	Lyzl4	lysozyme-like 4
1.78972	0.839737	0.103254	8.13276	1.90569e-07	1422190_at	C5ar1	complement component 5a receptor 1
1.78864	0.83886	0.120835	6.94218	1.71407e-06	1453244_at	5830416P10Rik	RIKEN cDNA 5830416P10 gene
1.78811	0.838438	0.104581	8.01708	2.33966e-07	1450698_at	Dusp2	dual specificity phosphatase 2
1.78799	0.838339	0.231751	3.61741	0.00196347	1418165_at	Itln1	intelectin 1 (galactofuranose binding)
1.78792	0.838281	0.149209	5.61817	2.46551e-05	1438186_at	---	---
1.78573	0.836518	0.101582	8.2349	1.59221e-07	1424254_at	Ifitm1	interferon induced transmembrane protein 1
1.78569	0.836485	0.0537346	15.567	6.66843e-12	1428016_a_at	Rasip1	Ras interacting protein 1
1.78452	0.835533	0.0514813	16.2298	3.29617e-12	1423306_at	2010002N04Rik	RIKEN cDNA 2010002N04 gene
1.78427	0.835335	0.130167	6.41739	4.79629e-06	1417300_at	Smpdl3b	sphingomyelin phosphodiesterase, acid-like 3B
1.78224	0.833694	0.0543569	15.3374	8.56362e-12	1416035_at	Hif1a	hypoxia inducible factor 1, alpha subunit
1.78202	0.833517	0.0524031	15.9059	4.63632e-12	1428346_at	Trafd1	TRAF type zinc finger domain containing 1
1.78202	0.833515	0.162256	5.13703	6.86e-05	1447494_at	D7Bwg0826e	DNA segment, Chr 7, Brigham & Women's Genetics 0826 expressed
1.78199	0.833489	0.0746571	11.1642	1.55849e-09	1427418_a_at	Hif1a	hypoxia inducible factor 1, alpha subunit
1.7805	0.832282	0.0749318	11.1072	1.69036e-09	1440346_at	Kdm6b	KDM1 lysine (K)-specific demethylase 6B
1.78024	0.832073	0.136228	6.10794	8.95229e-06	1447863_s_at	Nr4a2	nuclear receptor subfamily 4, group A, member 2
1.78015	0.832002	0.110413	7.53538	5.603e-07	1450808_at	Fpr1	formyl peptide receptor 1
1.77904	0.831096	0.109729	7.57407	5.21748e-07	1451054_at	Orm1	orosomucoid 1
1.7788	0.830904	0.05862	14.1744	3.20234e-11	1426806_at	Obfc2a	oligonucleotide/oligosaccharide-binding fold containing 2A
1.77813	0.830361	0.153864	5.39672	3.93587e-05	1459742_at	---	---
1.7761	0.82871	0.159578	5.19313	6.08041e-05	1444588_at	---	---
1.77609	0.828701	0.109573	7.56301	5.32482e-07	1426937_at	6330406I15Rik	RIKEN cDNA 6330406I15 gene
1.77577	0.828442	0.0949078	8.72892	6.80224e-08	1453586_at	Entpd1	ectonucleoside triphosphate diphosphohydrolase 1
1.77569	0.828378	0.206006	4.02114	0.000798046	1458027_at	Mrpl17	mitochondrial ribosomal protein L17
1.7753	0.828061	0.135552	6.10883	8.93619e-06	1426858_at	Inhbb /// LOC100046802	inhibin beta-B /// similar to Inhbb protein
1.77523	0.828006	0.064543	12.8288	1.65914e-10	1417190_at	Nampt	nicotinamide phosphoribosyltransferase
1.77472	0.827595	0.162037	5.10746	7.31145e-05	1449851_at	Per1	period homolog 1 (Drosophila)
1.77444	0.827368	0.0915113	9.04115	4.03664e-08	1445449_at	---	---
1.7736	0.826679	0.189907	4.35306	0.000381452	1446397_at	---	---
1.77217	0.825517	0.0513616	16.0727	3.8865e-12	1448940_at	Trim21	tripartite motif-containing 21
1.77175	0.825179	0.0718803	11.4799	9.99684e-10	1423571_at	S1pr1	sphingosine-1-phosphate receptor 1
1.77156	0.825019	0.112756	7.31686	8.41206e-07	1419192_at	Il4i1	interleukin 4 induced 1
1.77103	0.824589	0.107053	7.70263	4.12304e-07	1428614_at	Ldhd	lactate dehydrogenase D
1.77065	0.824283	0.137632	5.98902	1.14168e-05	1431296_at	Gpr15	G protein-coupled receptor 15
1.76977	0.823558	0.0680259	12.1065	4.25547e-10	1459151_x_at	Ifi35	interferon-induced protein 35
1.7696	0.823427	0.11247	7.32132	8.34212e-07	1426570_a_at	Frk	fyn-related kinase
1.76955	0.823382	0.104654	7.86767	3.05752e-07	1450718_at	Sh2b2	SH2B adaptor protein 2
1.76922	0.823115	0.111521	7.38083	7.46362e-07	1449639_at	---	---
1.76901	0.822945	0.0557518	14.7609	1.62854e-11	1416563_at	Ctps	cytidine 5'-triphosphate synthase
1.76863	0.822636	0.117695	6.98955	1.56491e-06	1452742_at	Trak1	trafficking protein, kinesin binding 1
1.76757	0.821766	0.0763006	10.7701	2.75018e-09	1455581_x_at	9530028C05	hypothetical protein 9530028C05
1.767	0.821304	0.0804923	10.2035	6.39746e-09	1426721_s_at	Tiparp	TCDD-inducible poly(ADP-ribose) polymerase
1.76629	0.820719	0.0711744	11.5311	9.3106e-10	1417334_at	Stk19	serine/threonine kinase 19
1.76547	0.820055	0.0993079	8.25771	1.52986e-07	1424759_at	Arrdc4	arrestin domain containing 4
1.76481	0.819517	0.0721915	11.352	1.19539e-09	1448681_at	Il15ra	interleukin 15 receptor, alpha chain
1.7637	0.818604	0.0706296	11.5901	8.58035e-10	1416304_at	Litaf	LPS-induced TN factor
1.76085	0.81627	0.148686	5.48989	3.23055e-05	1439049_at	Dph5	DPH5 homolog (S. cerevisiae)
1.76002	0.815596	0.169924	4.79978	0.000142609	1419331_at	Cdh17	cadherin 17
1.7581	0.814018	0.0849626	9.58089	1.68346e-08	1435792_at	Csprs /// Gm2666 /// Gm7582	component of Sp100-rs /// predicted gene 2666 /// predicted gene 7582
1.75764	0.81364	0.14436	5.63617	2.37415e-05	1426167_a_at	Camk4	calcium/calmodulin-dependent protein kinase IV
1.75682	0.812963	0.288605	2.81687	0.0113985	1457354_at	Krt222	keratin 222
1.75511	0.811558	0.0930091	8.72558	6.84075e-08	1437321_at	Atp1a4	ATPase, Na+/K+ transporting, alpha 4 polypeptide
1.75487	0.811368	0.118687	6.83619	2.10367e-06	1425625_at	Il13ra1	interleukin 13 receptor, alpha 1
1.75469	0.81122	0.121711	6.66514	2.93715e-06	1430295_at	Gna13	guanine nucleotide binding protein, alpha 13
1.75296	0.809793	0.152462	5.31145	4.71969e-05	1460427_a_at	Adam28	a disintegrin and metallopeptidase domain 28
1.75291	0.809754	0.0917833	8.82246	5.81053e-08	1431008_at	0610037M15Rik	RIKEN cDNA 0610037M15 gene
1.75224	0.809203	0.0852797	9.48881	1.94964e-08	1425193_at	2010106G01Rik	RIKEN cDNA 2010106G01 gene
1.7503	0.807604	0.0658518	12.264	3.45253e-10	1448175_at	Ehd1	EH-domain containing 1
1.74985	0.807228	0.0796272	10.1376	7.07307e-09	1425686_at	Cflar	CASP8 and FADD-like apoptosis regulator
1.74953	0.806971	0.0627662	12.8568	1.60096e-10	1416250_at	Btg2	B-cell translocation gene 2, anti-proliferative
1.74838	0.806022	0.0598355	13.4706	7.44259e-11	1434268_at	Adar	adenosine deaminase, RNA-specific
1.74835	0.805994	0.0709441	11.361	1.1804e-09	1451753_at	Plxna2	plexin A2
1.74716	0.805012	0.231053	3.48411	0.00264129	1425002_at	Sectm1a	secreted and transmembrane 1A
1.74691	0.804807	0.082768	9.72365	1.34338e-08	1417813_at	Ikbke	inhibitor of kappaB kinase epsilon
1.74614	0.804167	0.149354	5.38428	4.04131e-05	1434431_x_at	Adora2b /// LOC100045233	adenosine A2b receptor /// similar to Adenosine A2b receptor
1.74604	0.804083	0.0580353	13.8551	4.67449e-11	1452045_at	Zfp281	zinc finger protein 281
1.74592	0.803991	0.109404	7.34881	7.92357e-07	1427042_at	Mal2	mal, T-cell differentiation protein 2
1.74523	0.803419	0.0625137	12.8519	1.61097e-10	1426377_at	Zfp281	zinc finger protein 281
1.74197	0.800718	0.0612184	13.0797	1.20809e-10	1450958_at	Tm4sf1	transmembrane 4 superfamily member 1
1.7403	0.799337	0.165978	4.81593	0.000137665	1417680_at	Kcna5	potassium voltage-gated channel, shaker-related subfamily, member 5
1.73968	0.798821	0.0691357	11.5544	9.01489e-10	1451596_a_at	Sphk1	sphingosine kinase 1
1.73953	0.798695	0.150138	5.31973	4.63701e-05	1432032_a_at	Artn	artemin
1.73929	0.798497	0.129691	6.1569	8.10385e-06	1440982_at	LOC552909	hypothetical LOC552909
1.7392	0.798427	0.099052	8.06069	2.16509e-07	1442643_at	Kdm6b	KDM1 lysine (K)-specific demethylase 6B
1.73909	0.798329	0.153995	5.1841	6.19948e-05	1451371_at	Mrap	melanocortin 2 receptor accessory protein
1.73867	0.797981	0.109354	7.29726	8.72706e-07	1456831_at	---	---
1.73863	0.797953	0.0953405	8.36951	1.25902e-07	1418555_x_at	Spic	Spi-C transcription factor (Spi-1/PU.1 related)
1.73699	0.796591	0.123708	6.4393	4.59121e-06	1431688_at	LOC73899	hypothetical LOC73899
1.73687	0.796488	0.121925	6.53258	3.81449e-06	1426092_a_at	Trim34	tripartite motif-containing 34
1.73665	0.796309	0.0787373	10.1135	7.33853e-09	1455300_at	Tet2	tet oncogene family member 2
1.73581	0.795612	0.119739	6.64454	3.05839e-06	1455034_at	Nr4a2	nuclear receptor subfamily 4, group A, member 2
1.73576	0.795567	0.0689939	11.531	9.31219e-10	1424343_a_at	Eif1a	eukaryotic translation initiation factor 1A
1.7338	0.793939	0.156183	5.0834	7.70101e-05	1454460_at	5730433N10Rik	RIKEN cDNA 5730433N10 gene
1.73363	0.793792	0.0581632	13.6477	5.99961e-11	1433920_at	Sema4c	sema domain, immunoglobulin domain (Ig), transmembrane domain (TM) and short cytoplasmic domain, (semaphorin) 4C
1.73253	0.792879	0.0695898	11.3936	1.12764e-09	1455002_at	Ptp4a1	protein tyrosine phosphatase 4a1
1.73231	0.792697	0.0909751	8.71334	6.98387e-08	1442201_at	---	---
1.73099	0.791597	0.0770319	10.2762	5.72968e-09	1443503_at	Ip6k3	inositol hexaphosphate kinase 3
1.73081	0.791448	0.13272	5.96331	1.2036e-05	1437218_at	Fn1	fibronectin 1
1.72975	0.79056	0.110196	7.17409	1.10082e-06	1425359_at	Mall	mal, T-cell differentiation protein-like
1.72805	0.789141	0.0844984	9.33912	2.48029e-08	1421480_a_at	Adarb1	adenosine deaminase, RNA-specific, B1
1.72778	0.788922	0.095627	8.24999	1.55067e-07	1424727_at	Ccr5	chemokine (C-C motif) receptor 5
1.72778	0.78892	0.107289	7.35325	7.85812e-07	1451932_a_at	Adamtsl4	ADAMTS-like 4
1.72764	0.788804	0.109439	7.20769	1.03305e-06	1430311_at	Marcks	Myristoylated alanine rich protein kinase C substrate
1.72761	0.788778	0.228197	3.45657	0.00280788	1451597_at	Tmprss11d	transmembrane protease, serine 11d
1.72752	0.788706	0.0900829	8.75534	6.50548e-08	1425588_at	Ptprj	protein tyrosine phosphatase, receptor type, J
1.72661	0.787941	0.132075	5.96588	1.19727e-05	1447213_at	---	---
1.72641	0.787774	0.115668	6.81063	2.21069e-06	1428306_at	Ddit4	DNA-damage-inducible transcript 4
1.72626	0.787648	0.275901	2.85482	0.0105052	1456182_x_at	Mela	melanoma antigen
1.72535	0.786891	0.0786186	10.009	8.61599e-09	1453782_at	3021401C12Rik	RIKEN cDNA 3021401C12 gene
1.7253	0.786851	0.0862509	9.12281	3.52857e-08	1437112_at	Pld1	phospholipase D1
1.72516	0.786734	0.099726	7.88896	2.9426e-07	1418872_at	Abcb1b	ATP-binding cassette, sub-family B (MDR/TAP), member 1B
1.72429	0.785999	0.0835495	9.40759	2.22096e-08	1425974_a_at	Trim25	tripartite motif-containing 25
1.72341	0.785265	0.124608	6.3019	6.04529e-06	1425399_at	Mfsd7b	major facilitator superfamily domain containing 7B
1.72336	0.785224	0.108791	7.21774	1.01362e-06	1427511_at	---	---
1.7223	0.784334	0.105417	7.44033	6.68094e-07	1452478_at	Alpk2	alpha-kinase 2
1.7219	0.784003	0.153766	5.09868	7.45126e-05	1428039_at	Wdr20a	WD repeat domain 20A
1.72179	0.783912	0.169378	4.62818	0.000207754	1430863_at	4933411B09Rik	RIKEN cDNA 4933411B09 gene
1.72176	0.78388	0.0921032	8.51089	9.86299e-08	1439956_at	---	---
1.72088	0.783146	0.171823	4.55787	0.000242541	1437270_a_at	Clcf1	cardiotrophin-like cytokine factor 1
1.72054	0.782865	0.117126	6.68398	2.83056e-06	1440926_at	Flt1	FMS-like tyrosine kinase 1
1.71969	0.782151	0.0772839	10.1205	7.26049e-09	1424638_at	Cdkn1a	cyclin-dependent kinase inhibitor 1A (P21)
1.71952	0.782008	0.0764333	10.2313	6.13352e-09	1454736_at	Ankrd57	ankyrin repeat domain 57
1.71755	0.780354	0.122649	6.36248	5.35303e-06	1422677_at	Dgat2	diacylglycerol O-acyltransferase 2
1.71754	0.78034	0.0853425	9.14364	3.41e-08	1447448_s_at	Klf6	Kruppel-like factor 6
1.71695	0.779845	0.0859299	9.07537	3.81505e-08	1419494_a_at	Tpd52	tumor protein D52
1.7169	0.779805	0.136687	5.70505	2.05548e-05	1446791_at	Pi15	peptidase inhibitor 15
1.71673	0.779665	0.0574734	13.5657	6.62766e-11	1416012_at	Ehd1	EH-domain containing 1
1.71569	0.778786	0.0827493	9.4114	2.2074e-08	1422053_at	Inhba	inhibin beta-A
1.71467	0.777933	0.14047	5.53808	2.918e-05	1416564_at	Sox7	SRY-box containing gene 7
1.71432	0.777638	0.0730722	10.642	3.31869e-09	1435701_at	---	---
1.71418	0.777516	0.0697083	11.1539	1.58164e-09	1426906_at	Ifi203	interferon activated gene 203
1.71232	0.775955	0.102329	7.58293	5.13318e-07	1425728_at	OTTMUSG00000005523	predicted gene, OTTMUSG00000005523
1.71226	0.775902	0.113303	6.84804	2.05589e-06	1425411_at	Arl4a	ADP-ribosylation factor-like 4A
1.71165	0.775386	0.0751895	10.3124	5.42485e-09	1448436_a_at	Irf1	interferon regulatory factor 1
1.71164	0.775375	0.0684668	11.3248	1.24186e-09	1424979_at	Aph1a	anterior pharynx defective 1a homolog (C. elegans)
1.71054	0.77445	0.084474	9.16791	3.27704e-08	1422985_at	Fzd1	frizzled homolog 1 (Drosophila)
1.7093	0.773408	0.126483	6.1147	8.83e-06	1457944_at	---	---
1.70914	0.773273	0.0663875	11.6479	7.92342e-10	1435327_at	Lpgat1	lysophosphatidylglycerol acyltransferase 1
1.70901	0.77316	0.081315	9.50821	1.89013e-08	1438470_at	Socs2	suppressor of cytokine signaling 2
1.70878	0.772969	0.11963	6.46132	4.39417e-06	1425850_a_at	Nek6	NIMA (never in mitosis gene a)-related expressed kinase 6
1.70871	0.772911	0.10557	7.32133	8.34191e-07	1448898_at	Ccl9	chemokine (C-C motif) ligand 9
1.7086	0.772811	0.101538	7.61102	4.87502e-07	1421269_at	Ugcg	UDP-glucose ceramide glucosyltransferase
1.70697	0.771435	0.0678869	11.3635	1.17616e-09	1460541_at	Slc7a6	solute carrier family 7 (cationic amino acid transporter, y+ system), member 6
1.70542	0.770128	0.0668354	11.5228	9.41879e-10	1428579_at	Fmnl2	formin-like 2
1.70362	0.768607	0.188588	4.07559	0.00070685	1441679_at	---	---
1.70273	0.767852	0.118738	6.46676	4.34693e-06	1420720_at	LOC100044234 /// Nptx2	hypothetical protein LOC100044234 /// neuronal pentraxin 2
1.70265	0.767783	0.14371	5.34258	4.41649e-05	1438088_at	---	---
1.70185	0.7671	0.107558	7.13195	1.19241e-06	1418688_at	Calcr	calcitonin receptor
1.70005	0.765579	0.0746779	10.2517	5.94593e-09	1418612_at	Slfn1	schlafen 1
1.69992	0.765469	0.0611949	12.5087	2.50505e-10	1434580_at	Enpp4	ectonucleotide pyrophosphatase/phosphodiesterase 4
1.69974	0.765311	0.0704641	10.861	2.4092e-09	1416011_x_at	Ehd1	EH-domain containing 1
1.69964	0.76523	0.0864974	8.84686	5.57751e-08	1456005_a_at	Bcl2l11	BCL2-like 11 (apoptosis facilitator)
1.69958	0.765174	0.0788284	9.70683	1.3794e-08	1422629_s_at	Shroom3	shroom family member 3
1.69869	0.764421	0.0773442	9.88337	1.04648e-08	1420250_at	---	---
1.69564	0.761827	0.080654	9.44562	2.08932e-08	1416871_at	Adam8	a disintegrin and metallopeptidase domain 8
1.69553	0.761738	0.0823223	9.25312	2.85157e-08	1420372_at	Sntb2	syntrophin, basic 2
1.69463	0.760968	0.123047	6.18436	7.66471e-06	1444763_at	Ptprk	protein tyrosine phosphatase, receptor type, K
1.6945	0.760861	0.10783	7.05614	1.37764e-06	1440796_at	A330021E22Rik	RIKEN cDNA A330021E22 gene
1.69449	0.760848	0.0684378	11.1174	1.66604e-09	1434376_at	Cd44	CD44 antigen
1.69433	0.760718	0.0595515	12.7741	1.77895e-10	1452414_s_at	Ccdc86	coiled-coil domain containing 86
1.69081	0.757716	0.0915431	8.27715	1.47873e-07	1438003_at	Pols	polymerase (DNA directed) sigma
1.68964	0.75672	0.186156	4.06498	0.000723766	1430358_at	Becn1	beclin 1, autophagy related
1.68929	0.756419	0.0803818	9.41033	2.2112e-08	1417273_at	Pdk4	pyruvate dehydrogenase kinase, isoenzyme 4
1.68926	0.756388	0.127343	5.93979	1.26329e-05	1432081_at	Cyp1b1	cytochrome P450, family 1, subfamily b, polypeptide 1
1.68925	0.756386	0.149327	5.06531	8.00782e-05	1456429_at	Malt1	mucosa associated lymphoid tissue lymphoma translocation gene 1
1.68625	0.753821	0.0581651	12.96	1.40458e-10	1448272_at	Btg2	B-cell translocation gene 2, anti-proliferative
1.68487	0.752633	0.0758981	9.91636	9.94221e-09	1426084_a_at	Tor1aip1	torsin A interacting protein 1
1.68312	0.75114	0.154769	4.85329	0.000126886	1421037_at	Npas2	neuronal PAS domain protein 2
1.68287	0.750923	0.0664221	11.3053	1.27644e-09	1420150_at	Spsb1	splA/ryanodine receptor domain and SOCS box containing 1
1.68192	0.750108	0.173903	4.31337	0.000416549	1427629_at	Gm13767 /// Ptprj	protein tyrosine phosphatase, receptor type, J pseudogene /// protein tyrosine phosphatase, receptor type, J
1.68142	0.749679	0.0915101	8.1923	1.71585e-07	1425640_at	Aff1	AF4/FMR2 family, member 1
1.6814	0.749663	0.0869451	8.62226	8.15204e-08	1448294_at	Gm9861 /// Litaf	predicted gene 9861 /// LPS-induced TN factor
1.68136	0.749632	0.0873751	8.57948	8.76949e-08	1448790_at	Sema6b	sema domain, transmembrane domain (TM), and cytoplasmic domain, (semaphorin) 6B
1.68076	0.749111	0.104012	7.20219	1.04384e-06	1421550_a_at	Trim34	tripartite motif-containing 34
1.67984	0.748325	0.140391	5.33028	4.5338e-05	1441400_at	1810029B16Rik	RIKEN cDNA 1810029B16 gene
1.67908	0.747668	0.0966556	7.73539	3.88438e-07	1456676_a_at	Pfkfb3	6-phosphofructo-2-kinase/fructose-2,6-biphosphatase 3
1.67864	0.747297	0.0615927	12.1329	4.10847e-10	1448855_at	Rassf1	Ras association (RalGDS/AF-6) domain family member 1
1.67852	0.747187	0.167756	4.45402	0.000305039	1438133_a_at	Cyr61	cysteine rich protein 61
1.67803	0.746771	0.1085	6.8827	1.9225e-06	1452405_x_at	A130082M07Rik /// Tcra	RIKEN cDNA A130082M07 gene /// T-cell receptor alpha chain
1.67801	0.74675	0.0890002	8.39042	1.21417e-07	1426576_at	Sgms1	sphingomyelin synthase 1
1.67763	0.746424	0.0731191	10.2083	6.35074e-09	1417065_at	Egr1	early growth response 1
1.67724	0.746087	0.0681497	10.9478	2.12493e-09	1456006_at	Bcl2l11	BCL2-like 11 (apoptosis facilitator)
1.67689	0.745792	0.0732175	10.186	6.5703e-09	1422868_s_at	Gda	guanine deaminase
1.67644	0.745404	0.132809	5.61262	2.49439e-05	1418156_at	Kcne4	potassium voltage-gated channel, Isk-related subfamily, gene 4
1.67515	0.744287	0.100548	7.40228	7.17109e-07	1418879_at	Fam110c	family with sequence similarity 110, member C
1.67446	0.743694	0.105599	7.04261	1.41371e-06	1437003_at	---	---
1.67374	0.743077	0.0866145	8.57913	8.7747e-08	1455418_at	---	---
1.67351	0.742876	0.140385	5.2917	4.92299e-05	1423422_at	Asb4	ankyrin repeat and SOCS box-containing 4
1.67302	0.742452	0.0868738	8.54633	9.28127e-08	1439516_at	2610201A13Rik	RIKEN cDNA 2610201A13 gene
1.67187	0.741461	0.0849662	8.72654	6.82971e-08	1449134_s_at	Spic	Spi-C transcription factor (Spi-1/PU.1 related)
1.67049	0.740274	0.0921887	8.02999	2.28651e-07	1418806_at	Csf3r	colony stimulating factor 3 receptor (granulocyte)
1.67019	0.740014	0.0955535	7.7445	3.82057e-07	1425067_at	Celsr3	cadherin, EGF LAG seven-pass G-type receptor 3 (flamingo homolog, Drosophila)
1.67018	0.740003	0.167148	4.42723	0.000323666	1440631_at	---	---
1.67014	0.739966	0.0712554	10.3847	4.86597e-09	1450033_a_at	Stat1	signal transducer and activator of transcription 1
1.66959	0.739494	0.136541	5.41592	3.77862e-05	1440344_at	Snord89	small nucleolar RNA, C/D box 89
1.66945	0.739376	0.127336	5.80651	1.66406e-05	1452572_at	Camk4	calcium/calmodulin-dependent protein kinase IV
1.66941	0.739342	0.116347	6.35464	5.43775e-06	1421943_at	Tgfa	transforming growth factor alpha
1.66892	0.738912	0.110399	6.69313	2.78025e-06	1459331_at	Surf6	surfeit gene 6
1.66758	0.73776	0.129079	5.71554	2.01092e-05	1421843_at	Il1rap	interleukin 1 receptor accessory protein
1.66756	0.737738	0.109453	6.74021	2.53569e-06	1436871_at	Sfrs7	splicing factor, arginine/serine-rich 7
1.66738	0.73758	0.105796	6.97171	1.61945e-06	1430752_at	C330006D17Rik	RIKEN cDNA C330006D17 gene
1.66724	0.737459	0.133376	5.52918	2.97328e-05	1440443_at	E030016H06Rik	RIKEN cDNA E030016H06 gene
1.6664	0.736739	0.0417565	17.6437	7.95172e-13	1420089_at	Nfkbia	Nuclear factor of kappa light polypeptide gene enhancer in B-cells inhibitor, alpha
1.66606	0.736439	0.182308	4.03954	0.000765982	1441352_at	9430034N14Rik	RIKEN cDNA 9430034N14 gene
1.66472	0.735277	0.106973	6.8735	1.95701e-06	1452565_x_at	LOC641050	hypothetical protein LOC641050
1.66439	0.734997	0.258434	2.84404	0.0107518	1419105_at	Nr1h4	nuclear receptor subfamily 1, group H, member 4
1.66426	0.734885	0.0923353	7.95887	2.59583e-07	1426120_a_at	Cd244 /// LOC677008	CD244 natural killer cell receptor 2B4 /// similar to Natural killer cell receptor 2B4 precursor (NKR2B4) (NK cell type I receptor protein 2B4) (CD244 antigen) (Non MHC restricted killing associated)
1.66408	0.734721	0.076405	9.61613	1.59191e-08	1435596_at	Pion	pigeon homolog (Drosophila)
1.66402	0.734675	0.0713689	10.2941	5.5774e-09	1427742_a_at	Klf6	Kruppel-like factor 6
1.66399	0.734644	0.158206	4.6436	0.000200828	1446718_at	Nfkbib	nuclear factor of kappa light polypeptide gene enhancer in B-cells inhibitor, beta
1.66308	0.733854	0.0743758	9.86683	1.07375e-08	1428378_at	Zc3hav1	zinc finger CCCH type, antiviral 1
1.66137	0.73237	0.0971332	7.53986	5.55687e-07	1433441_at	Fbxl5	F-box and leucine-rich repeat protein 5
1.66047	0.73159	0.0704633	10.3826	4.88161e-09	1421322_a_at	Irf9	interferon regulatory factor 9
1.66019	0.731348	0.103682	7.05378	1.38385e-06	1418680_at	Serpind1	serine (or cysteine) peptidase inhibitor, clade D, member 1
1.65943	0.730683	0.150218	4.86414	0.000123918	1422141_s_at	Csprs	component of Sp100-rs
1.6591	0.730404	0.132269	5.52209	3.01809e-05	1436211_at	Thoc4	THO complex 4
1.65867	0.730027	0.11148	6.54851	3.69605e-06	1421935_at	Gm6440 /// LOC675813 /// Rps20	predicted gene 6440 /// similar to 40S ribosomal protein S20 /// ribosomal protein S20
1.65805	0.72949	0.0732583	9.95778	9.32429e-09	1416221_at	Fstl1	follistatin-like 1
1.65789	0.729346	0.126394	5.77042	1.79364e-05	1441998_at	---	---
1.65772	0.729196	0.0795123	9.17087	3.26121e-08	1422959_s_at	Rnf114	ring finger protein 114
1.65738	0.728905	0.0659006	11.0607	1.80662e-09	1433839_at	Nars2	asparaginyl-tRNA synthetase 2 (mitochondrial)(putative)
1.65573	0.727471	0.153202	4.74846	0.000159555	1440905_at	Hs2st1	Heparan sulfate 2-O-sulfotransferase 1
1.65447	0.726365	0.123407	5.88591	1.41175e-05	1459601_at	Sik1	Salt inducible kinase 1
1.65409	0.726034	0.0764461	9.49732	1.92328e-08	1451716_at	Mafb	v-maf musculoaponeurotic fibrosarcoma oncogene family, protein B (avian)
1.65354	0.725559	0.100086	7.24938	9.54918e-07	1447621_s_at	Tmem173	transmembrane protein 173
1.65324	0.725298	0.115073	6.30292	6.03287e-06	1457459_at	AU014973	expressed sequence AU014973
1.65302	0.725107	0.0812239	8.92726	4.87628e-08	1453797_at	Phospho2	phosphatase, orphan 2
1.65273	0.724848	0.108915	6.65517	2.9952e-06	1440192_at	Ttc39b	tetratricopeptide repeat domain 39B
1.65255	0.724696	0.0683609	10.601	3.52583e-09	1419488_at	Tnip2	TNFAIP3 interacting protein 2
1.65142	0.723704	0.0707007	10.2362	6.08807e-09	1433739_at	Nol10	nucleolar protein 10
1.65124	0.723549	0.198956	3.63673	0.00188079	1442926_at	1700011B04Rik	RIKEN cDNA 1700011B04 gene
1.65058	0.722971	0.109264	6.61672	3.23047e-06	1459794_at	---	---
1.65042	0.722833	0.116164	6.22253	7.09466e-06	1421307_at	Car13	carbonic anhydrase 13
1.65014	0.722586	0.0951788	7.59188	5.04941e-07	1453784_at	Ilkap	integrin-linked kinase-associated serine/threonine phosphatase 2C
1.64953	0.722056	0.0831245	8.68645	7.30947e-08	1423760_at	Cd44	CD44 antigen
1.64901	0.7216	0.155496	4.64064	0.000202139	1420961_a_at	Ivns1abp	influenza virus NS1A binding protein
1.64836	0.721027	0.0787942	9.15077	3.37036e-08	1423006_at	Pim1	proviral integration site 1
1.6481	0.720804	0.0548786	13.1345	1.12796e-10	1426862_at	Aftph	aftiphilin
1.64802	0.720733	0.0667599	10.7959	2.64862e-09	1448890_at	Klf2	Kruppel-like factor 2 (lung)
1.64723	0.720044	0.0689334	10.4455	4.44252e-09	1449840_at	Sntb2	syntrophin, basic 2
1.64647	0.719377	0.0966668	7.44181	6.66259e-07	1420658_at	Ucp3	uncoupling protein 3 (mitochondrial, proton carrier)
1.64576	0.71875	0.151819	4.73425	0.000164597	1420673_a_at	Acox2	acyl-Coenzyme A oxidase 2, branched chain
1.64532	0.71837	0.124271	5.78067	1.75581e-05	1431763_a_at	Ctrl	chymotrypsin-like
1.64376	0.716998	0.171017	4.19255	0.000544816	1458496_at	---	---
1.64373	0.716976	0.134223	5.3417	4.42481e-05	1459671_at	---	---
1.64331	0.716607	0.0819226	8.74737	6.59356e-08	1434955_at	2013-03-01	membrane-associated ring finger (C3HC4) 1
1.64255	0.71594	0.159268	4.4952	0.000278508	1445641_at	---	---
1.64117	0.714728	0.0652289	10.9572	2.09613e-09	1418131_at	Samhd1	SAM domain and HD domain, 1
1.64106	0.71463	0.0697783	10.2414	6.03949e-09	1457753_at	Tlr13	toll-like receptor 13
1.64009	0.713774	0.104832	6.80875	2.2188e-06	1449175_at	Gpr65	G-protein coupled receptor 65
1.63918	0.712972	0.0701824	10.1588	6.8475e-09	1434239_at	Rrp12	ribosomal RNA processing 12 homolog (S. cerevisiae)
1.63789	0.711839	0.165445	4.30256	0.000426665	1452318_a_at	Hspa1b	heat shock protein 1B
1.63789	0.711836	0.138948	5.12306	7.06969e-05	1421296_at	Tnfrsf10b	tumor necrosis factor receptor superfamily, member 10b
1.63777	0.711731	0.154447	4.60824	0.000217069	1442710_at	---	---
1.63764	0.711621	0.0687148	10.3562	5.07909e-09	1416998_at	Rrs1	RRS1 ribosome biogenesis regulator homolog (S. cerevisiae)
1.6376	0.711585	0.156934	4.53431	0.000255476	1420883_at	Sln	sarcolipin
1.63746	0.71146	0.0836189	8.50836	9.90604e-08	1456126_at	Malt1	mucosa associated lymphoid tissue lymphoma translocation gene 1
1.63599	0.710162	0.0651346	10.903	2.26697e-09	1420915_at	Stat1	signal transducer and activator of transcription 1
1.63583	0.71002	0.174519	4.06843	0.000718215	1431374_at	6330407A03Rik	RIKEN cDNA 6330407A03 gene
1.63578	0.709975	0.104399	6.80057	2.25433e-06	1422648_at	Slc7a2	solute carrier family 7 (cationic amino acid transporter, y+ system), member 2
1.63572	0.709922	0.0688573	10.31	5.44438e-09	1460603_at	Samd9l	sterile alpha motif domain containing 9-like
1.6356	0.709819	0.0931089	7.62354	4.76436e-07	1419526_at	Fgr	Gardner-Rasheed feline sarcoma viral (Fgr) oncogene homolog
1.6352	0.70947	0.107112	6.62364	3.18678e-06	1445169_at	---	---
1.63515	0.709423	0.0715411	9.91629	9.94314e-09	1417496_at	Cp	ceruloplasmin
1.63497	0.709264	0.058358	12.1537	3.99629e-10	1437658_a_at	Snhg1	small nucleolar RNA host gene (non-protein coding) 1
1.63479	0.709102	0.0912166	7.77382	3.62254e-07	1452203_at	Obfc2a	oligonucleotide/oligosaccharide-binding fold containing 2A
1.63443	0.708789	0.100862	7.02735	1.45557e-06	1441476_at	Socs2	suppressor of cytokine signaling 2
1.63341	0.707888	0.050072	14.1374	3.34453e-11	1421266_s_at	Nfkbib	nuclear factor of kappa light polypeptide gene enhancer in B-cells inhibitor, beta
1.63256	0.707137	0.0579942	12.1932	3.79161e-10	1449519_at	Gadd45a	growth arrest and DNA-damage-inducible 45 alpha
1.63246	0.707045	0.123621	5.71944	1.99464e-05	1422863_s_at	Pdlim5	PDZ and LIM domain 5
1.63231	0.706915	0.0596968	11.8418	6.07844e-10	1435640_x_at	A130040M12Rik	RIKEN cDNA A130040M12 gene
1.63138	0.706089	0.0721407	9.78765	1.21502e-08	1420249_s_at	Ccl6	chemokine (C-C motif) ligand 6
1.63089	0.70566	0.181703	3.88358	0.00108459	1458699_at	---	---
1.62978	0.704677	0.194868	3.61617	0.00196889	1450811_at	Sprr2j-ps	small proline-rich protein 2J, pseudogene
1.62924	0.704202	0.107481	6.55188	3.67148e-06	1438871_at	---	---
1.62867	0.703695	0.0746564	9.42577	2.15698e-08	1417968_a_at	Mbd1	methyl-CpG binding domain protein 1
1.62728	0.70246	0.106696	6.58373	3.44757e-06	1431789_s_at	Tmed5	transmembrane emp24 protein transport domain containing 5
1.62709	0.702291	0.0881761	7.96465	2.56917e-07	1448734_at	Cp	ceruloplasmin
1.62657	0.701831	0.0970052	7.23499	9.8117e-07	1456672_at	---	---
1.62387	0.699437	0.0682745	10.2445	6.01163e-09	1433531_at	Acsl4	acyl-CoA synthetase long-chain family member 4
1.62359	0.699189	0.105947	6.59941	3.34254e-06	1426168_a_at	A130082M07Rik /// Tcra	RIKEN cDNA A130082M07 gene /// T-cell receptor alpha chain
1.62356	0.69916	0.123958	5.64029	2.35376e-05	1441236_at	Slc9a3	solute carrier family 9 (sodium/hydrogen exchanger), member 3
1.62351	0.699119	0.079469	8.79739	6.06059e-08	1458431_at	Eif4g2	eukaryotic translation initiation factor 4, gamma 2
1.6227	0.6984	0.132133	5.28557	4.98797e-05	1437917_at	D530037H12Rik	RIKEN cDNA D530037H12 gene
1.62269	0.698391	0.0682542	10.2322	6.12468e-09	1426958_at	Rps9	ribosomal protein S9
1.62233	0.698068	0.173574	4.02173	0.000796996	1458586_at	---	---
1.6223	0.698037	0.106949	6.52681	3.85835e-06	1441578_at	Ccdc86	coiled-coil domain containing 86
1.6218	0.697593	0.124746	5.59209	2.60436e-05	1442726_s_at	AI845619	expressed sequence AI845619
1.62167	0.697483	0.176561	3.95039	0.000934423	1438593_at	---	---
1.62071	0.696624	0.08521	8.17538	1.76772e-07	1450301_at	H28	histocompatibility 28
1.62011	0.696091	0.142986	4.86823	0.000122819	1446131_at	---	---
1.61934	0.695404	0.0514783	13.5087	7.10449e-11	1445897_s_at	Ifi35	interferon-induced protein 35
1.61876	0.694886	0.0963166	7.2146	1.01965e-06	1417703_at	Pvrl2	poliovirus receptor-related 2
1.61814	0.694339	0.0521011	13.3268	8.8828e-11	1424344_s_at	Eif1a	eukaryotic translation initiation factor 1A
1.61807	0.694276	0.21445	3.23748	0.00455943	1442970_at	Fchsd2	FCH and double SH3 domains 2
1.6178	0.694033	0.0965327	7.18962	1.06894e-06	1424932_at	Egfr	epidermal growth factor receptor
1.61739	0.693672	0.112463	6.16798	7.92356e-06	1436074_at	Nfkbid	nuclear factor of kappa light polypeptide gene enhancer in B-cells inhibitor, delta
1.61739	0.693666	0.0793369	8.7433	6.63896e-08	1440209_at	2013-03-01	membrane-associated ring finger (C3HC4) 1
1.61722	0.693512	0.0893037	7.76577	3.67585e-07	1445343_at	Tmed5	transmembrane emp24 protein transport domain containing 5
1.6171	0.693412	0.0734499	9.44061	2.10618e-08	1458718_at	---	---
1.61688	0.693215	0.0774193	8.95404	4.66374e-08	1432579_at	Rshl2a	radial spokehead-like 2A
1.6167	0.693052	0.072688	9.53462	1.81211e-08	1454992_at	Slc7a1	solute carrier family 7 (cationic amino acid transporter, y+ system), member 1
1.61667	0.693027	0.0963427	7.19335	1.06142e-06	1426113_x_at	A130082M07Rik /// Tcra	RIKEN cDNA A130082M07 gene /// T-cell receptor alpha chain
1.61542	0.69191	0.0591817	11.6913	7.46478e-10	1434574_at	9430008C03Rik	RIKEN cDNA 9430008C03 gene
1.6154	0.691888	0.111135	6.22565	7.05009e-06	1455859_at	A330021E22Rik	RIKEN cDNA A330021E22 gene
1.61519	0.691705	0.117764	5.87364	1.44799e-05	1444598_at	---	---
1.61506	0.691584	0.190822	3.62423	0.00193388	1446562_at	---	---
1.61462	0.691194	0.109175	6.33107	5.7011e-06	1456750_at	B230303O12Rik	RIKEN cDNA B230303O12 gene
1.61432	0.690928	0.0602559	11.4665	1.01845e-09	1449485_at	Ripk1	receptor (TNFRSF)-interacting serine-threonine kinase 1
1.61423	0.690842	0.0835781	8.26583	1.50828e-07	1448550_at	Lbp	lipopolysaccharide binding protein
1.61416	0.690784	0.0990328	6.9753	1.60831e-06	1418687_at	Arc	activity regulated cytoskeletal-associated protein
1.61372	0.69039	0.0548602	12.5845	2.27031e-10	1429033_at	Gcc1	golgi coiled coil 1
1.6135	0.690191	0.0860519	8.02064	2.32489e-07	1451756_at	Flt1	FMS-like tyrosine kinase 1
1.61287	0.689628	0.0919212	7.50238	5.95516e-07	1421290_at	Hspb7	heat shock protein family, member 7 (cardiovascular)
1.61216	0.688995	0.0771104	8.93518	4.81238e-08	1451026_at	Ftsj3	FtsJ homolog 3 (E. coli)
1.61189	0.688754	0.0894601	7.699	4.15044e-07	1429337_at	Tmem87b	transmembrane protein 87B
1.61156	0.688461	0.0864437	7.96426	2.57092e-07	1442209_at	---	---
1.61146	0.688365	0.154301	4.46119	0.000300244	1433203_at	6030400A10Rik	RIKEN cDNA 6030400A10 gene
1.61082	0.687794	0.147101	4.67566	0.000187171	1452345_at	Lmod2	leiomodin 2 (cardiac)
1.61022	0.687258	0.0712271	9.64884	1.51159e-08	1456586_x_at	Mvp	major vault protein
1.61015	0.687196	0.126186	5.44588	3.54596e-05	1424866_at	Usp43	ubiquitin specific peptidase 43
1.60992	0.68699	0.0724106	9.48742	1.95398e-08	1419879_s_at	Trim25	tripartite motif-containing 25
1.60961	0.686715	0.0458869	14.9654	1.29337e-11	1418854_at	Birc2	baculoviral IAP repeat-containing 2
1.60922	0.686359	0.0919207	7.46686	6.35999e-07	1452119_at	Rrp1b	ribosomal RNA processing 1 homolog B (S. cerevisiae)
1.60877	0.68596	0.0948584	7.23141	9.87808e-07	1436080_at	AW011738	expressed sequence AW011738
1.60875	0.685942	0.0776113	8.83817	5.65931e-08	1451924_a_at	Edn1	endothelin 1
1.60628	0.68372	0.0503322	13.5842	6.48008e-11	1427299_at	Rps6ka3	ribosomal protein S6 kinase polypeptide 3
1.60603	0.683501	0.146308	4.67165	0.000188827	1435994_at	Kcnh1	potassium voltage-gated channel, subfamily H (eag-related), member 1
1.60588	0.683362	0.0869217	7.86181	3.08993e-07	1417995_at	Ptpn22	protein tyrosine phosphatase, non-receptor type 22 (lymphoid)
1.60512	0.682679	0.088025	7.75552	3.74486e-07	1448749_at	Plek	pleckstrin
1.60452	0.682139	0.120017	5.68368	2.14932e-05	1440914_s_at	Aftph	aftiphilin
1.60445	0.682076	0.102613	6.64709	3.0431e-06	1422861_s_at	Pdlim5	PDZ and LIM domain 5
1.60419	0.681844	0.0736551	9.25726	2.83241e-08	1440208_at	Rac2	RAS-related C3 botulinum substrate 2
1.60395	0.681627	0.0992553	6.86741	1.98019e-06	1431582_at	Eif6	eukaryotic translation initiation factor 6
1.60377	0.681466	0.058485	11.652	7.8789e-10	1455606_at	N4bp1	NEDD4 binding protein 1
1.60317	0.680926	0.100856	6.75144	2.48072e-06	1421198_at	Itgav	integrin alpha V
1.60245	0.680278	0.148767	4.57279	0.000234696	1437383_at	---	---
1.60083	0.678819	0.0691621	9.81491	1.16432e-08	1448271_a_at	Ddx21	DEAD (Asp-Glu-Ala-Asp) box polypeptide 21
1.6008	0.67879	0.0896204	7.57406	5.21757e-07	1459978_x_at	Ccnjl	cyclin J-like
1.60019	0.678247	0.0504498	13.444	7.68939e-11	1435264_at	Emilin2	elastin microfibril interfacer 2
1.59998	0.67805	0.0587309	11.545	9.1324e-10	1454197_a_at	Ccdc86	coiled-coil domain containing 86
1.59993	0.67801	0.0754292	8.98869	4.40291e-08	1434153_at	Shb	src homology 2 domain-containing transforming protein B
1.59969	0.677795	0.197774	3.42711	0.00299754	1455577_at	Ccl28	chemokine (C-C motif) ligand 28
1.59818	0.676433	0.0842084	8.03284	2.27494e-07	1447272_s_at	Atp10a	ATPase, class V, type 10A
1.59779	0.676081	0.0867628	7.79229	3.5033e-07	1418536_at	H2-Q7	histocompatibility 2, Q region locus 7
1.597	0.675365	0.0590269	11.4416	1.05443e-09	1449752_at	Spsb1	SplA/ryanodine receptor domain and SOCS box containing 1
1.59673	0.675122	0.0806282	8.37327	1.25082e-07	1455393_at	Cp	ceruloplasmin
1.59657	0.674975	0.0800332	8.43369	1.12658e-07	1424996_at	Cflar	CASP8 and FADD-like apoptosis regulator
1.59605	0.674504	0.0768765	8.77386	6.30542e-08	1423142_a_at	Gtpbp4	GTP binding protein 4
1.59573	0.674218	0.067374	10.0071	8.64076e-09	1452676_a_at	Pnpt1	polyribonucleotide nucleotidyltransferase 1
1.5955	0.674013	0.111007	6.07181	9.63696e-06	1419160_at	Golga3	golgi autoantigen, golgin subfamily a, 3
1.59526	0.673794	0.0585235	11.5132	9.54436e-10	1452078_a_at	Slc11a2	solute carrier family 11 (proton-coupled divalent metal ion transporters), member 2
1.59517	0.673713	0.0613156	10.9876	2.00632e-09	1426133_a_at	Mitd1	MIT, microtubule interacting and transport, domain containing 1
1.59492	0.673484	0.139543	4.82636	0.000134565	1422101_at	Tnfrsf23	tumor necrosis factor receptor superfamily, member 23
1.5945	0.673104	0.0945912	7.11592	1.22929e-06	1421365_at	Fst	follistatin
1.59385	0.672517	0.110193	6.10306	9.04189e-06	1454169_a_at	Epsti1	epithelial stromal interaction 1 (breast)
1.5932	0.671929	0.215614	3.11636	0.00594991	1443509_at	---	---
1.59296	0.671711	0.0497787	13.4939	7.23353e-11	1436058_at	Rsad2	radical S-adenosyl methionine domain containing 2
1.59283	0.67159	0.159301	4.21584	0.000517312	1441506_at	Dcn	decorin
1.59265	0.671431	0.0532652	12.6054	2.20976e-10	1416075_at	LOC100048168 /// Sav1	similar to WW45 protein /// salvador homolog 1 (Drosophila)
1.59257	0.671353	0.067992	9.874	1.06185e-08	1436507_at	Irak2	interleukin-1 receptor-associated kinase 2
1.59124	0.670152	0.127439	5.25859	5.28429e-05	1427339_at	Slc30a2	solute carrier family 30 (zinc transporter), member 2
1.59079	0.669746	0.0803308	8.33736	1.33135e-07	1445539_at	Pde7b	Phosphodiesterase 7B
1.5906	0.669569	0.102943	6.50425	4.03482e-06	1448700_at	G0s2	G0/G1 switch gene 2
1.58933	0.668416	0.0456692	14.6361	1.87696e-11	1431055_a_at	Snx10	sorting nexin 10
1.58841	0.667583	0.0645413	10.3435	5.17679e-09	1418772_at	BC016423	cDNA sequence BC016423
1.58786	0.667079	0.0687607	9.70146	1.39112e-08	1422612_at	Hk2	hexokinase 2
1.58703	0.666332	0.121514	5.48358	3.27394e-05	1458296_at	---	---
1.58698	0.666281	0.0678649	9.81775	1.15917e-08	1441737_s_at	Rassf1	Ras association (RalGDS/AF-6) domain family member 1
1.58693	0.666241	0.149542	4.45521	0.000304241	1441974_at	Camk4	calcium/calmodulin-dependent protein kinase IV
1.58693	0.66624	0.0860219	7.74501	3.81705e-07	1437088_at	Sdad1	SDA1 domain containing 1
1.58685	0.66617	0.158863	4.19336	0.000543835	1418499_a_at	Kcne3	potassium voltage-gated channel, Isk-related subfamily, gene 3
1.58627	0.665637	0.0553607	12.0236	4.75483e-10	1416067_at	Ifrd1	interferon-related developmental regulator 1
1.58585	0.665253	0.078266	8.49991	1.00509e-07	1421968_a_at	Nipa2	non imprinted in Prader-Willi/Angelman syndrome 2 homolog (human)
1.58582	0.665227	0.104472	6.36751	5.29938e-06	1425314_at	Gpr98	G protein-coupled receptor 98
1.58552	0.664956	0.0822575	8.08383	2.07799e-07	1429692_s_at	Gch1	GTP cyclohydrolase 1
1.58543	0.664871	0.0700177	9.49575	1.92814e-08	1434283_at	LOC100044968	similar to modulator recognition factor 2
1.58533	0.664785	0.108493	6.12745	8.60373e-06	1455656_at	Btla	B and T lymphocyte associated
1.58529	0.66475	0.0935287	7.10744	1.2493e-06	1429897_a_at	D16Ertd472e	DNA segment, Chr 16, ERATO Doi 472, expressed
1.58484	0.664341	0.153481	4.32848	0.000402825	1442014_at	---	---
1.5845	0.664027	0.079008	8.40455	1.18481e-07	1447856_x_at	Slc25a25	solute carrier family 25 (mitochondrial carrier, phosphate carrier), member 25
1.58411	0.663669	0.0785688	8.44698	1.10103e-07	1436789_at	Ccnjl	cyclin J-like
1.58355	0.663161	0.112037	5.91912	1.31824e-05	1418803_a_at	Fasl	Fas ligand (TNF superfamily, member 6)
1.58243	0.662139	0.0595746	11.1145	1.67295e-09	1457954_at	---	---
1.58209	0.661828	0.0985419	6.71621	2.65748e-06	1420371_at	Sntb2	syntrophin, basic 2
1.58156	0.661345	0.0746757	8.85622	5.49067e-08	1436472_at	Slfn9	schlafen 9
1.58026	0.660163	0.0945399	6.9829	1.58501e-06	1455399_at	Cnksr1	connector enhancer of kinase suppressor of Ras 1
1.57938	0.659354	0.151279	4.35854	0.000376844	1428079_at	Fgb	fibrinogen beta chain
1.5792	0.659194	0.134879	4.88728	0.000117826	1423963_at	Wdr26	WD repeat domain 26
1.57875	0.658784	0.11798	5.58387	2.64976e-05	1457764_at	A530058O07Rik	RIKEN cDNA A530058O07 gene
1.57774	0.65786	0.109473	6.00934	1.09507e-05	1432033_at	Ntng2	netrin G2
1.57757	0.6577	0.050127	13.1207	1.14767e-10	1460220_a_at	Csf1	colony stimulating factor 1 (macrophage)
1.57739	0.657536	0.0656965	10.0087	8.61948e-09	1422469_at	Tbk1	TANK-binding kinase 1
1.57692	0.65711	0.0796729	8.2476	1.55718e-07	1419446_at	Tbc1d1	TBC1 domain family, member 1
1.57673	0.656936	0.0651783	10.0791	7.73584e-09	1429144_at	Prei4	preimplantation protein 4
1.57668	0.656892	0.145381	4.51843	0.000264584	1441761_at	Sla	Src-like adaptor
1.57668	0.65689	0.0495382	13.2603	9.64496e-11	1416543_at	Nfe2l2	nuclear factor, erythroid derived 2, like 2
1.57656	0.656784	0.08972	7.32037	8.3569e-07	1434203_at	Fam107a	family with sequence similarity 107, member A
1.57648	0.656703	0.119536	5.49378	3.20409e-05	1457725_at	Gm8369	Predicted gene 8369
1.57556	0.655864	0.0618629	10.6019	3.52129e-09	1424522_at	Heatr1	HEAT repeat containing 1
1.57359	0.654064	0.129392	5.05491	8.18985e-05	1459459_at	---	---
1.57356	0.654028	0.0963359	6.78904	2.30546e-06	1459692_at	AI661323	expressed sequence AI661323
1.57329	0.653786	0.113719	5.74912	1.87496e-05	1447789_x_at	Ddx6	DEAD (Asp-Glu-Ala-Asp) box polypeptide 6
1.57323	0.65373	0.0903272	7.23736	9.76797e-07	1443869_at	E430028B21Rik	RIKEN cDNA E430028B21 gene
1.57273	0.653269	0.0458894	14.2357	2.98049e-11	1437102_at	Ythdf1	YTH domain family 1
1.57245	0.653015	0.0775719	8.4182	1.15716e-07	1453913_a_at	Tap2	transporter 2, ATP-binding cassette, sub-family B (MDR/TAP)
1.57213	0.652719	0.123126	5.30123	4.8238e-05	1445883_at	Ranbp2	RAN binding protein 2
1.57196	0.652564	0.07279	8.96502	4.57938e-08	1436899_at	Zufsp	zinc finger with UFM1-specific peptidase domain
1.57138	0.652036	0.198027	3.29266	0.00403681	1439997_at	Synj1	synaptojanin 1
1.57137	0.652022	0.101104	6.44899	4.50339e-06	1445226_at	BC023969	cDNA sequence BC023969
1.57127	0.651935	0.074846	8.71035	7.01931e-08	1417495_x_at	Cp	ceruloplasmin
1.5705	0.651223	0.128117	5.08302	7.70725e-05	1441480_at	7120451J01Rik	RIKEN cDNA 7120451J01 gene
1.57044	0.65117	0.140949	4.61988	0.000211579	1442679_at	---	---
1.56946	0.650269	0.114994	5.65482	2.28316e-05	1437953_at	Prei4	preimplantation protein 4
1.56932	0.650142	0.0606803	10.7142	2.98466e-09	1423267_s_at	Itga5	integrin alpha 5 (fibronectin receptor alpha)
1.56828	0.649179	0.110238	5.88887	1.40314e-05	1440104_at	Ranbp2	RAN binding protein 2
1.56803	0.648952	0.13052	4.97206	9.79943e-05	1420351_at	Tnfrsf4	tumor necrosis factor receptor superfamily, member 4
1.568	0.64893	0.094473	6.86895	1.97433e-06	1426095_a_at	Tnfrsf22	tumor necrosis factor receptor superfamily, member 22
1.56754	0.6485	0.16545	3.91961	0.00100084	1435708_at	---	---
1.56705	0.648047	0.195903	3.30801	0.00390221	1443621_at	Xaf1	XIAP associated factor 1
1.56693	0.647941	0.0889898	7.28107	8.99652e-07	1416094_at	Adam9	a disintegrin and metallopeptidase domain 9 (meltrin gamma)
1.56656	0.647605	0.105233	6.15399	8.15193e-06	1420541_at	Rdh16	retinol dehydrogenase 16
1.56611	0.647186	0.056058	11.5449	9.13359e-10	1428390_at	Wdr43	WD repeat domain 43
1.56566	0.646767	0.0660413	9.79338	1.20419e-08	1440299_at	E330016A19Rik	RIKEN cDNA E330016A19 gene
1.56521	0.646354	0.0918472	7.03727	1.42821e-06	1427005_at	Plk2	polo-like kinase 2 (Drosophila)
1.56508	0.646235	0.0981692	6.58287	3.45343e-06	1426569_a_at	Frk	fyn-related kinase
1.56503	0.646191	0.102937	6.27754	6.34906e-06	1422264_s_at	Klf9	Kruppel-like factor 9
1.56394	0.645187	0.132676	4.86287	0.000124264	1445571_at	Tbk1	TANK-binding kinase 1
1.56372	0.644983	0.0645838	9.98677	8.916e-09	1430700_a_at	Pla2g7	phospholipase A2, group VII (platelet-activating factor acetylhydrolase, plasma)
1.56305	0.644363	0.0584587	11.0225	1.90816e-09	1458634_at	---	---
1.5628	0.644131	0.0651442	9.88778	1.03933e-08	1416360_at	Snx18	sorting nexin 18
1.56208	0.643471	0.142289	4.52227	0.000262351	1441395_at	AU021933	expressed sequence AU021933
1.56191	0.643309	0.206267	3.11882	0.00591787	1417795_at	Chl1	cell adhesion molecule with homology to L1CAM
1.56176	0.643177	0.160325	4.01172	0.000814987	1436660_at	Rrbp1	ribosome binding protein 1
1.56158	0.643004	0.0975428	6.59202	3.39162e-06	1459772_at	Hps3	Hermansky-Pudlak syndrome 3 homolog (human)
1.5615	0.642928	0.107046	6.00609	1.10239e-05	1425405_a_at	Adar	adenosine deaminase, RNA-specific
1.56077	0.642256	0.0610461	10.5208	3.97075e-09	1429094_at	Ddi2	DNA-damage inducible protein 2
1.56017	0.641702	0.0796996	8.05151	2.20066e-07	1420973_at	Arid5b /// LOC100044968	AT rich interactive domain 5B (MRF1-like) /// similar to modulator recognition factor 2
1.55957	0.641149	0.0956905	6.70024	2.74181e-06	1455721_at	Gspt2	G1 to S phase transition 2
1.55954	0.641122	0.119746	5.35399	4.31039e-05	1421289_at	Hspb7	heat shock protein family, member 7 (cardiovascular)
1.55904	0.64066	0.0471948	13.5748	6.55427e-11	1433428_x_at	Tgm2	transglutaminase 2, C polypeptide
1.55881	0.640446	0.11917	5.37423	4.12863e-05	1442438_at	---	---
1.55827	0.639941	0.064571	9.91065	1.00305e-08	1433962_at	Trmt61a	tRNA methyltransferase 61 homolog A (S. cerevisiae)
1.55782	0.639526	0.085625	7.46892	6.33577e-07	1428487_s_at	Coq10b	coenzyme Q10 homolog B (S. cerevisiae)
1.55758	0.639306	0.0925716	6.90607	1.83763e-06	1450786_x_at	Pdlim5	PDZ and LIM domain 5
1.55708	0.638846	0.0587837	10.8677	2.38582e-09	1437103_at	Igf2bp2	insulin-like growth factor 2 mRNA binding protein 2
1.55699	0.638755	0.162172	3.93875	0.000958995	1431269_at	Prdx4	peroxiredoxin 4
1.55697	0.638741	0.0402864	15.855	4.89421e-12	1428909_at	A130040M12Rik	RIKEN cDNA A130040M12 gene
1.55695	0.638725	0.0823801	7.75339	3.75938e-07	1417341_a_at	Ppp1r2	protein phosphatase 1, regulatory (inhibitor) subunit 2
1.5569	0.638679	0.107351	5.94946	1.23838e-05	1445271_at	9230105E10Rik	RIKEN cDNA 9230105E10 gene
1.55628	0.638101	0.153692	4.15182	0.000596496	1456524_at	Nrg1	neuregulin 1
1.55588	0.637731	0.0682399	9.34542	2.45518e-08	1423722_at	Tmem49	transmembrane protein 49
1.55578	0.637634	0.0475094	13.4212	7.90763e-11	1426575_at	Sgms1	sphingomyelin synthase 1
1.55529	0.637181	0.0559092	11.3967	1.12274e-09	1423957_at	Aen	apoptosis enhancing nuclease
1.55431	0.63627	0.0702723	9.05435	3.94959e-08	1424019_at	Nop2	NOP2 nucleolar protein homolog (yeast)
1.55414	0.636116	0.115342	5.51506	3.0632e-05	1425714_a_at	Nfam1	Nfat activating molecule with ITAM motif 1
1.55393	0.63592	0.0493143	12.8952	1.52466e-10	1439902_at	C5ar1	complement component 5a receptor 1
1.55272	0.634796	0.0698893	9.08289	3.76807e-08	1428472_at	Spsb1	splA/ryanodine receptor domain and SOCS box containing 1
1.55267	0.634752	0.0716728	8.85625	5.49041e-08	1448259_at	Fstl1	follistatin-like 1
1.55231	0.63442	0.128168	4.94991	0.000102822	1439419_at	2310057M21Rik	RIKEN cDNA 2310057M21 gene
1.55213	0.634253	0.0554636	11.4355	1.06352e-09	1434880_at	Etv6	ets variant gene 6 (TEL oncogene)
1.55195	0.634079	0.0733969	8.63904	7.92239e-08	1417494_a_at	Cp	ceruloplasmin
1.55096	0.633164	0.0613302	10.3238	5.33228e-09	1442118_at	---	---
1.5505	0.632729	0.085368	7.41178	7.04525e-07	1442289_at	Taf1d	TATA box binding protein (Tbp)-associated factor, RNA polymerase I, D
1.54986	0.632142	0.0938576	6.73512	2.56104e-06	1425739_at	Pld1	phospholipase D1
1.5496	0.631899	0.170926	3.69692	0.00164465	1445340_at	Mycbp2	MYC binding protein 2
1.54937	0.631685	0.109803	5.75288	1.86034e-05	1434496_at	Plk3	polo-like kinase 3 (Drosophila)
1.54924	0.631556	0.124055	5.09095	7.57654e-05	1453282_at	Cxadr	coxsackie virus and adenovirus receptor
1.54901	0.631345	0.0703983	8.96819	4.55533e-08	1434424_at	Mfsd7b	major facilitator superfamily domain containing 7B
1.54884	0.631187	0.0943968	6.68653	2.81649e-06	1437566_at	LOC633966	similar to guanine nucleotide binding protein-like 2 (nucleolar)
1.54816	0.630557	0.175023	3.6027	0.00202884	1442945_at	2010109K09Rik	RIKEN cDNA 2010109K09 gene
1.5479	0.63031	0.0667482	9.44311	2.09776e-08	1449322_at	Gm13363 /// Gm15801 /// Gm5951 /// Gm8783 /// LOC100044642 /// Ptp4a1	protein tyrosine phosphatase 4a1-like /// protein tyrosine phosphatase 4a1 pseudogene /// predicted gene 5951 /// protein tyrosine phosphatase 4a1-like /// similar to killer cell lectin-like receptor subfamily A member 2 /// protein tyrosine phosphatase 4a1
1.54786	0.630278	0.0588842	10.7037	3.03104e-09	1416010_a_at	Ehd1	EH-domain containing 1
1.54706	0.629533	0.078271	8.04299	2.23423e-07	1420498_a_at	Dab2	disabled homolog 2 (Drosophila)
1.54696	0.629436	0.089683	7.01845	1.48059e-06	1448503_at	Mcl1	myeloid cell leukemia sequence 1
1.54635	0.628867	0.0924672	6.80097	2.25258e-06	1458980_at	---	---
1.54633	0.628845	0.0852884	7.37316	7.57121e-07	1418260_at	Hunk	hormonally upregulated Neu-associated kinase
1.5462	0.628722	0.204926	3.06804	0.00661338	1441836_x_at	Gtsf1	Gametocyte specific factor 1
1.54593	0.628471	0.0918358	6.84341	2.07441e-06	1449455_at	Hck	hemopoietic cell kinase
1.54523	0.627824	0.0672664	9.33341	2.50332e-08	1421628_at	Il18r1	interleukin 18 receptor 1
1.54428	0.626931	0.149864	4.18333	0.000556105	1429195_at	Apol6	apolipoprotein L 6
1.54285	0.625594	0.105319	5.93998	1.26279e-05	1442988_at	---	---
1.54277	0.625525	0.0971353	6.43973	4.58729e-06	1442176_at	Arid5b	AT rich interactive domain 5B (MRF1-like)
1.54208	0.624881	0.161256	3.87509	0.00110533	1441915_s_at	Plin5	perilipin 5
1.54207	0.62487	0.106222	5.88267	1.42124e-05	1450472_s_at	Smad3	MAD homolog 3 (Drosophila)
1.54093	0.623798	0.0637287	9.78834	1.21372e-08	1418162_at	Tlr4	toll-like receptor 4
1.54057	0.623465	0.105089	5.93273	1.28177e-05	1437743_at	Aebp2	AE binding protein 2
1.54053	0.623422	0.134467	4.63625	0.000204101	1439283_at	Osbpl9	Oxysterol binding protein-like 9
1.54004	0.622965	0.0844582	7.37602	7.53095e-07	1419191_at	Hipk3	homeodomain interacting protein kinase 3
1.53972	0.622668	0.174613	3.56598	0.00220165	1438555_x_at	Muc4	mucin 4
1.53954	0.622502	0.153958	4.04332	0.000759547	1444273_at	AW555355	expressed sequence AW555355
1.53946	0.622424	0.0594978	10.4613	4.33894e-09	1437113_s_at	Pld1	phospholipase D1
1.53876	0.621766	0.141045	4.40828	0.000337526	1441864_x_at	Cenpa	centromere protein A
1.53845	0.621473	0.202656	3.06664	0.00663373	1425947_at	Ifng	interferon gamma
1.53794	0.620996	0.123152	5.04252	8.41225e-05	1442040_at	Tmem125	transmembrane protein 125
1.53753	0.620614	0.0876994	7.0766	1.32489e-06	1449005_at	Slc16a3	solute carrier family 16 (monocarboxylic acid transporters), member 3
1.53732	0.620418	0.138752	4.47141	0.000293537	1421839_at	Abca1	ATP-binding cassette, sub-family A (ABC1), member 1
1.5373	0.620401	0.0657217	9.43983	2.10881e-08	1451828_a_at	Acsl4	acyl-CoA synthetase long-chain family member 4
1.53717	0.620279	0.08144	7.6164	4.82719e-07	1451544_at	Tapbpl	TAP binding protein-like
1.53705	0.62016	0.132068	4.69575	0.000179097	1437676_at	Spag9	sperm associated antigen 9
1.53678	0.619913	0.11544	5.36999	4.16604e-05	1436633_at	---	---
1.53648	0.619633	0.071356	8.68369	7.34365e-08	1448380_at	Lgals3bp	lectin, galactoside-binding, soluble, 3 binding protein
1.53587	0.619053	0.0937031	6.60655	3.29588e-06	1448759_at	Il2rb	interleukin 2 receptor, beta chain
1.53586	0.619043	0.0603018	10.2657	5.82123e-09	1448159_at	Rab7	RAB7, member RAS oncogene family
1.53539	0.618605	0.188265	3.28583	0.00409814	1430557_at	4930434J08Rik	RIKEN cDNA 4930434J08 gene
1.53525	0.618475	0.0711957	8.68698	7.30287e-08	1449435_at	B4galt3	UDP-Gal:betaGlcNAc beta 1,4-galactosyltransferase, polypeptide 3
1.53516	0.618387	0.101487	6.09325	9.22449e-06	1426980_s_at	E130012A19Rik	RIKEN cDNA E130012A19 gene
1.53505	0.618289	0.0972324	6.35888	5.39176e-06	1418635_at	Etv3	ets variant gene 3
1.53477	0.618026	0.0695072	8.89154	5.17576e-08	1422511_a_at	Ogfr	opioid growth factor receptor
1.53462	0.617877	0.101594	6.0818	9.44244e-06	1448029_at	Tbx3	T-box 3
1.53386	0.617168	0.103566	5.9592	1.21383e-05	1420269_at	---	---
1.53381	0.61712	0.111542	5.53261	2.95184e-05	1435918_at	Fam107a	family with sequence similarity 107, member A
1.53379	0.617101	0.0779824	7.91334	2.81652e-07	1428749_at	Dmxl2	Dmx-like 2
1.53361	0.616934	0.153921	4.00813	0.00082154	1443218_at	---	---
1.53346	0.616786	0.19813	3.11304	0.00599336	1419418_a_at	Morc1	microrchidia 1
1.53308	0.616433	0.105397	5.84869	1.52472e-05	1449330_at	Pdzd3	PDZ domain containing 3
1.53264	0.616014	0.0606796	10.1519	6.92019e-09	1448026_at	Chd7	chromodomain helicase DNA binding protein 7
1.53191	0.615334	0.131016	4.69664	0.000178748	1449865_at	Sema3a	sema domain, immunoglobulin domain (Ig), short basic domain, secreted, (semaphorin) 3A
1.53171	0.615142	0.0658825	9.33696	2.48896e-08	1422560_at	Ddi2 /// Rsc1a1	DNA-damage inducible protein 2 /// regulatory solute carrier protein, family 1, member 1
1.53163	0.615064	0.154056	3.99247	0.000850734	1439489_at	Gpr120	G protein-coupled receptor 120
1.53076	0.614245	0.0528545	11.6214	8.21739e-10	1451439_at	BC027231	cDNA sequence BC027231
1.53075	0.614241	0.0910422	6.74678	2.5034e-06	1437347_at	Ednrb	endothelin receptor type B
1.53048	0.613982	0.0590539	10.397	4.77714e-09	1455658_at	Cggbp1	CGG triplet repeat binding protein 1
1.53044	0.613951	0.0881576	6.96424	1.64285e-06	1429562_at	Sp110	Sp110 nuclear body protein
1.53021	0.613726	0.0748567	8.19869	1.69669e-07	1420566_at	---	---
1.52986	0.613401	0.0649321	9.44681	2.08535e-08	1433766_at	C330023M02Rik	RIKEN cDNA C330023M02 gene
1.52891	0.612501	0.0570663	10.7331	2.90301e-09	1435448_at	Bcl2l11	BCL2-like 11 (apoptosis facilitator)
1.5289	0.61249	0.125269	4.8894	0.000117283	1438129_at	Wsb2	WD repeat and SOCS box-containing 2
1.5287	0.612303	0.0901929	6.78882	2.30648e-06	1434177_at	Ece1	endothelin converting enzyme 1
1.5286	0.61221	0.104019	5.88555	1.41281e-05	1424013_at	Etf1	eukaryotic translation termination factor 1
1.52839	0.612014	0.102612	5.96433	1.20109e-05	1450749_a_at	Nr4a2	nuclear receptor subfamily 4, group A, member 2
1.52836	0.611984	0.0652272	9.38235	2.3131e-08	1433833_at	Fndc3b	fibronectin type III domain containing 3B
1.52789	0.611538	0.0924948	6.61159	3.26327e-06	1452474_a_at	Art3	ADP-ribosyltransferase 3
1.52756	0.611232	0.100442	6.08541	9.37316e-06	1456358_at	Etv3	ets variant gene 3
1.52736	0.61104	0.140473	4.34987	0.000384158	1416916_at	Elf3	E74-like factor 3
1.52722	0.610904	0.113501	5.38238	4.05774e-05	1435888_at	Egfr	epidermal growth factor receptor
1.52657	0.610293	0.0819285	7.44909	6.57315e-07	1426441_at	Slc11a2	solute carrier family 11 (proton-coupled divalent metal ion transporters), member 2
1.52634	0.610072	0.0491286	12.4179	2.82015e-10	1457676_at	Tirap	toll-interleukin 1 receptor (TIR) domain-containing adaptor protein
1.52602	0.609775	0.0469599	12.985	1.36096e-10	1455643_s_at	Tsr1	TSR1, 20S rRNA accumulation, homolog (yeast)
1.52584	0.609605	0.083265	7.32126	8.343e-07	1438257_at	---	---
1.52534	0.609128	0.0672719	9.05471	3.94731e-08	1426968_a_at	Rdh10	retinol dehydrogenase 10 (all-trans)
1.52532	0.609108	0.0697839	8.72849	6.80726e-08	1457240_at	Cdk9	cyclin-dependent kinase 9 (CDC2-related kinase)
1.52523	0.609031	0.0994514	6.12391	8.66605e-06	1421413_a_at	Pdlim5	PDZ and LIM domain 5
1.52522	0.609019	0.188859	3.22473	0.00468928	1453080_at	Apol7a	apolipoprotein L 7a
1.52517	0.608966	0.105786	5.7566	1.84599e-05	1423905_at	Pvr	poliovirus receptor
1.52462	0.608449	0.0970514	6.26935	6.45478e-06	1445334_at	1700047I17Rik1	RIKEN cDNA 1700047I17 gene 1
1.52407	0.607932	0.0712932	8.52721	9.59055e-08	1452127_a_at	Ptpn13	protein tyrosine phosphatase, non-receptor type 13
1.52345	0.60734	0.0743837	8.16497	1.80043e-07	1435644_at	Sh3pxd2b	SH3 and PX domains 2B
1.52275	0.606675	0.0813104	7.46123	6.42677e-07	1448250_at	9030425E11Rik	RIKEN cDNA 9030425E11 gene
1.5226	0.606542	0.0688819	8.80552	5.97821e-08	1448618_at	Mvp	major vault protein
1.52197	0.605944	0.140188	4.32238	0.000408311	1442586_at	Socs2	suppressor of cytokine signaling 2
1.52181	0.605791	0.0816094	7.42306	6.89897e-07	1421800_at	Phxr1	per-hexamer repeat gene 1
1.5217	0.605689	0.0830776	7.29063	8.83631e-07	1425913_a_at	Spats2l	spermatogenesis associated, serine-rich 2-like
1.52137	0.605371	0.106314	5.69415	2.10281e-05	1436008_at	Tpd52	tumor protein D52
1.52101	0.605026	0.12433	4.86631	0.000123335	1438248_at	Pcsk5	proprotein convertase subtilisin/kexin type 5
1.52057	0.604613	0.167887	3.60131	0.00203513	1446567_at	---	---
1.51984	0.603918	0.0536071	11.2656	1.34991e-09	1423884_at	Cirh1a	cirrhosis, autosomal recessive 1A (human)
1.51974	0.603823	0.0615051	9.81744	1.15972e-08	1453202_at	E330016A19Rik	RIKEN cDNA E330016A19 gene
1.51894	0.603069	0.0650547	9.27018	2.77354e-08	1423452_at	Stk17b	serine/threonine kinase 17b (apoptosis-inducing)
1.51773	0.601917	0.0749336	8.03267	2.27563e-07	1425687_at	Cflar	CASP8 and FADD-like apoptosis regulator
1.51755	0.601749	0.100834	5.96769	1.19282e-05	1425428_at	Hif3a	hypoxia inducible factor 3, alpha subunit
1.51715	0.601366	0.119935	5.01408	8.9464e-05	1457796_at	Ubr1	Ubiquitin protein ligase E3 component n-recognin 1
1.51707	0.601292	0.117228	5.12926	6.97591e-05	1420023_at	Etf1	eukaryotic translation termination factor 1
1.51693	0.601155	0.120086	5.00605	9.10325e-05	1458996_at	Itga5	integrin alpha 5 (fibronectin receptor alpha)
1.51686	0.601085	0.149072	4.03218	0.000778657	1446558_at	Dennd4a	DENN/MADD domain containing 4A
1.5166	0.60084	0.113992	5.27091	5.14678e-05	1436712_at	Pla2g4c	phospholipase A2, group IVC (cytosolic, calcium-independent)
1.51639	0.600644	0.157152	3.82205	0.00124417	1457549_at	---	---
1.51584	0.600118	0.0803806	7.46595	6.37075e-07	1429050_at	Chic2	cysteine-rich hydrophobic domain 2
1.51572	0.600004	0.101372	5.91883	1.31904e-05	1439806_at	Pogk	Pogo transposable element with KRAB domain
1.51545	0.599745	0.0631694	9.49423	1.93281e-08	1433508_at	Klf6	Kruppel-like factor 6
1.51537	0.599667	0.107407	5.58315	2.65379e-05	1456164_at	AW011738	expressed sequence AW011738
1.51521	0.59952	0.100103	5.98901	1.14172e-05	1460466_at	1700047I17Rik1	RIKEN cDNA 1700047I17 gene 1
1.5148	0.599129	0.0999438	5.99466	1.12855e-05	1456536_at	Thap6	THAP domain containing 6
1.51469	0.599023	0.0597808	10.0203	8.46658e-09	1435749_at	Gda	guanine deaminase
1.51394	0.598304	0.0532934	11.2266	1.42647e-09	1447612_x_at	Kdm6b	KDM1 lysine (K)-specific demethylase 6B
1.51383	0.598201	0.109735	5.45131	3.50537e-05	1425919_at	Ndufa12	NADH dehydrogenase (ubiquinone) 1 alpha subcomplex, 12
1.51325	0.597649	0.0959828	6.22663	7.03609e-06	1447288_at	---	---
1.51277	0.597188	0.068375	8.73401	6.74403e-08	1417888_at	Trim13	tripartite motif-containing 13
1.51246	0.596901	0.120773	4.94232	0.000104531	1418993_s_at	F10	coagulation factor X
1.51243	0.596868	0.155908	3.82834	0.00122683	1440341_at	---	---
1.51233	0.596768	0.0414598	14.3939	2.47949e-11	1417426_at	Srgn	serglycin
1.51211	0.596566	0.0812251	7.34461	7.98609e-07	1423122_at	Avpi1	arginine vasopressin-induced 1
1.51203	0.596491	0.115972	5.14341	6.76651e-05	1441052_at	---	---
1.5118	0.596266	0.0459101	12.9877	1.35632e-10	1429650_at	Stk40	serine/threonine kinase 40
1.51176	0.596229	0.199926	2.98225	0.00797332	1435761_at	BC100530 /// Stfa1	cDNA sequence BC100530 /// stefin A1
1.51129	0.595782	0.0880354	6.76753	2.40409e-06	1442849_at	Lrp1	low density lipoprotein receptor-related protein 1
1.51112	0.595617	0.144746	4.1149	0.000647591	1446421_at	---	---
1.51098	0.595481	0.119062	5.00145	9.19439e-05	1456875_at	1810013L24Rik	RIKEN cDNA 1810013L24 gene
1.5109	0.595408	0.082003	7.26081	9.34597e-07	1450034_at	Stat1	signal transducer and activator of transcription 1
1.51088	0.595393	0.190583	3.12406	0.0058503	1437584_at	---	---
1.51069	0.595205	0.0886653	6.71295	2.67447e-06	1439121_at	H2-T10 /// H2-T17 /// H2-T22 /// H2-T9	histocompatibility 2, T region locus 10 /// histocompatibility 2, T region locus 17 /// histocompatibility 2, T region locus 22 /// histocompatibility 2, T region locus 9
1.51043	0.594962	0.0713338	8.34054	1.32401e-07	1420404_at	Cd86	CD86 antigen
1.51009	0.594637	0.0610114	9.74633	1.29634e-08	1416700_at	Rnd3	Rho family GTPase 3
1.50912	0.593705	0.0819386	7.24573	9.615e-07	1448781_at	Nab1	Ngfi-A binding protein 1
1.5091	0.593693	0.114964	5.16415	6.47114e-05	1416686_at	Plod2	procollagen lysine, 2-oxoglutarate 5-dioxygenase 2
1.50863	0.593242	0.148868	3.98502	0.000864971	1458525_at	---	---
1.5079	0.592537	0.109094	5.43142	3.65634e-05	1440848_at	1110028C15Rik	RIKEN cDNA 1110028C15 gene
1.50783	0.592477	0.0745174	7.95085	2.63336e-07	1419706_a_at	Akap12	A kinase (PRKA) anchor protein (gravin) 12
1.50782	0.592469	0.0834172	7.10248	1.26114e-06	1450639_at	Rp23-357i14.1 /// Slc28a2	novel protein similar to solute carrier family 28 (sodium-coupled nucleoside transporter) member 2 (Slc28a2) /// solute carrier family 28 (sodium-coupled nucleoside transporter), member 2
1.5076	0.592251	0.144977	4.08513	0.000691984	1440356_at	Ciapin1	cytokine induced apoptosis inhibitor 1
1.50738	0.592044	0.119479	4.95521	0.000101646	1441233_at	---	---
1.50726	0.59193	0.0510617	11.5925	8.55247e-10	1416268_at	Ets2	E26 avian leukemia oncogene 2, 3' domain
1.507	0.591677	0.0774122	7.6432	4.59581e-07	1452454_at	Sdad1	SDA1 domain containing 1
1.50681	0.591502	0.080987	7.30367	8.62272e-07	1450459_at	2010106G01Rik	RIKEN cDNA 2010106G01 gene
1.50663	0.591322	0.123368	4.79315	0.00014469	1452987_at	Taf1d	TATA box binding protein (Tbp)-associated factor, RNA polymerase I, D
1.50634	0.591051	0.0613124	9.64	1.53285e-08	1455841_s_at	Grwd1	glutamate-rich WD repeat containing 1
1.5062	0.590917	0.0834593	7.0803	1.31557e-06	1437271_at	Clcf1	cardiotrophin-like cytokine factor 1
1.50604	0.590763	0.158292	3.7321	0.0015206	1457823_at	Cyr61	cysteine rich protein 61
1.50564	0.590377	0.154651	3.81748	0.00125693	1421353_at	Pde7b	phosphodiesterase 7B
1.50501	0.589775	0.112715	5.23245	5.58862e-05	1425151_a_at	Noxo1	NADPH oxidase organizer 1
1.50497	0.589735	0.0749402	7.86941	3.04795e-07	1436677_at	1810032O08Rik	RIKEN cDNA 1810032O08 gene
1.50488	0.589646	0.194612	3.02986	0.00718817	1442190_at	---	---
1.50481	0.58958	0.0953685	6.18213	7.69946e-06	1451530_at	Egfr	epidermal growth factor receptor
1.50481	0.589578	0.13808	4.26984	0.000458818	1441328_at	---	---
1.50461	0.589393	0.0947179	6.22262	7.09345e-06	1425598_a_at	LOC676654 /// Lyn	similar to Yamaguchi sarcoma viral (v-yes-1) oncogene homolog /// Yamaguchi sarcoma viral (v-yes-1) oncogene homolog
1.50447	0.589257	0.127999	4.60362	0.000219291	1422723_at	Stra6	stimulated by retinoic acid gene 6
1.50406	0.588861	0.0854426	6.89189	1.88865e-06	1444021_at	Sqstm1	sequestosome 1
1.50401	0.588814	0.0737308	7.98601	2.47297e-07	1434904_at	Hivep2	human immunodeficiency virus type I enhancer binding protein 2
1.50339	0.588219	0.145183	4.05157	0.000745715	1420421_s_at	Klrb1b	killer cell lectin-like receptor subfamily B member 1B
1.50326	0.588092	0.0842824	6.97763	1.60113e-06	1420361_at	Slc11a1	solute carrier family 11 (proton-coupled divalent metal ion transporters), member 1
1.50277	0.587621	0.0936211	6.27659	6.3613e-06	1439764_s_at	Igf2bp2	insulin-like growth factor 2 mRNA binding protein 2
1.50273	0.587586	0.126488	4.64538	0.000200044	1440303_at	Slc7a6os	Solute carrier family 7, member 6 opposite strand
1.50233	0.587199	0.0955281	6.14687	8.27059e-06	1425145_at	Il1rl1	interleukin 1 receptor-like 1
1.50191	0.586795	0.131187	4.47296	0.000292536	1439943_at	Vps54	vacuolar protein sorting 54 (yeast)
1.50158	0.586484	0.0502165	11.6791	7.59034e-10	1419536_a_at	Rela	v-rel reticuloendotheliosis viral oncogene homolog A (avian)
1.50139	0.586301	0.167615	3.49789	0.0025616	1438494_at	Hrh1 /// LOC100041871	histamine receptor H1 /// similar to histamine receptor H1
1.50109	0.586015	0.0903848	6.48355	4.20413e-06	1451466_at	D16Ertd472e	DNA segment, Chr 16, ERATO Doi 472, expressed
1.50087	0.585801	0.146032	4.01146	0.000815463	1441229_at	D230019N24Rik	RIKEN cDNA D230019N24 gene
1.50047	0.585417	0.0763175	7.67082	4.36949e-07	1427679_at	Lats1	large tumor suppressor
1.50044	0.585389	0.102963	5.68545	2.14139e-05	1427559_a_at	Atf2	activating transcription factor 2
1.50007	0.585029	0.0781133	7.48949	6.09881e-07	1419480_at	Sell	selectin, lymphocyte

## Sheet: Middle Ear downregulated
MIddle Ear Downregulated
Fold Change	log2 Fold Change	std error log2	mod T stat	FDR adj p-value	Probe Set ID	Gene Symbol	Gene Title
-6.46529	-2.69272	0.179014	-15.0419	1.18733e-11	1430921_at	9130015G15Rik	RIKEN cDNA 9130015G15 gene
-6.02813	-2.59171	0.103668	-25.0001	1.87805e-15	1420780_at	Ascl3	achaete-scute complex homolog 3 (Drosophila)
-5.32599	-2.41305	0.638002	-3.7822	0.00282731	1439878_at	Ivl	involucrin
-4.96982	-2.31319	0.123347	-18.7535	2.79251e-13	1445896_at	2810433D01Rik	RIKEN cDNA 2810433D01 gene
-4.87179	-2.28445	0.544116	-4.19846	1.75352e-10	1424600_at	Abp1	amiloride binding protein 1 (amine oxidase, copper-containing)
-4.80903	-2.26575	0.172627	-13.1251	1.14129e-10	1448326_a_at	Crabp1	cellular retinoic acid binding protein I
-4.78579	-2.25876	0.187673	-12.0356	4.67926e-10	1430714_at	4930451C15Rik	RIKEN cDNA 4930451C15 gene
-4.76576	-2.2527	0.240345	-9.37281	1.10364e-10	1424885_at	Klhdc8a	kelch domain containing 8A
-4.5858	-2.19717	0.160596	-13.6814	5.75989e-11	1449525_at	Fmo3	flavin containing monooxygenase 3
-4.57985	-2.1953	0.157873	-13.9055	4.40116e-11	1458880_at	---	---
-3.97343	-1.99039	0.143293	-13.8903	4.48157e-11	1428283_at	Cyp2s1	cytochrome P450, family 2, subfamily s, polypeptide 1
-3.82515	-1.93552	0.103022	-18.7874	2.70713e-13	1450020_at	Cx3cr1	chemokine (C-X3-C) receptor 1
-3.63397	-1.86154	0.135608	-13.7274	5.44888e-11	1424352_at	Cyp4a12a	cytochrome P450, family 4, subfamily a, polypeptide 12a
-3.57357	-1.83736	0.521097	-3.52595	0.00517341	1435670_at	Tcfap2b	transcription factor AP-2 beta
-3.50828	-1.81077	0.282691	-6.40546	4.91195e-06	1453511_at	2310007B03Rik	RIKEN cDNA 2310007B03 gene
-3.46007	-1.7908	0.179927	-9.95291	9.39487e-09	1454881_s_at	Upk3b	uroplakin 3B
-3.42949	-1.77799	0.427679	-4.1573	0.00104292	1421117_at	Dst	dystonin
-3.41688	-1.77268	0.102151	-17.3536	1.05557e-12	1436218_at	---	---
-3.32201	-1.73206	0.258218	-6.70772	0.000493358	1422667_at	Krt15	keratin 15
-3.30374	-1.7241	0.172342	-10.004	8.68271e-09	1446591_at	Gm1574 /// LOC100045399	predicted gene 1574 /// similar to Gene model 1574, (NCBI)
-3.24492	-1.69818	0.146126	-11.6214	5.54223e-06	1456901_at	Adamts20	a disintegrin-like and metallopeptidase (reprolysin type) with thrombospondin type 1 motif, 20
-3.24007	-1.69602	0.266245	-6.37017	5.2712e-06	1418735_at	Krt4	keratin 4
-3.19039	-1.67373	0.194869	-8.58904	8.62741e-08	1455383_at	C730043O17	hypothetical protein C730043O17
-3.17993	-1.66899	0.511714	-3.26157	0.000613372	1458367_at	Gm94	predicted gene 94
-3.13524	-1.64858	0.283864	-5.80764	1.08618e-10	1453919_at	2610028H24Rik	RIKEN cDNA 2610028H24 gene
-3.10063	-1.63256	0.317758	-5.13775	6.84945e-05	1453568_at	Dapl1	death associated protein-like 1
-3.09026	-1.62773	0.0936275	-17.3852	1.02331e-12	1444270_at	Rsph4a	radial spoke head 4 homolog A (Chlamydomonas)
-3.08796	-1.62666	0.308964	-5.26487	4.67911e-07	1459661_at	Dcdc2a	doublecortin domain containing 2a
-3.07165	-1.61901	0.397129	-4.0768	0.00012044	1459030_at	Bbox1	butyrobetaine (gamma), 2-oxoglutarate dioxygenase 1 (gamma-butyrobetaine hydroxylase)
-3.06448	-1.61564	0.393836	-4.10232	2.96649e-09	1450441_at	Lrrc50	leucine rich repeat containing 50
-3.04538	-1.60662	0.146604	-10.9589	2.09109e-09	1446236_at	C230072F16Rik	RIKEN cDNA C230072F16 gene
-3.03227	-1.6004	0.359208	-4.45535	0.00801647	1429067_at	Capns2	calpain, small subunit 2
-3.02204	-1.59552	0.255936	-6.23408	0.00781822	1422837_at	Scel	sciellin
-2.99019	-1.58024	0.205215	-7.70038	0.000242401	1450281_a_at	Tbata	thymus, brain and testes associated
-2.97951	-1.57508	0.114637	-13.7397	5.36836e-11	1438799_at	Dlx6os1	Dlx6 opposite strand transcript 1
-2.95483	-1.56308	0.128424	-12.1712	3.90429e-10	1432649_at	3300002A11Rik	RIKEN cDNA 3300002A11 gene
-2.95408	-1.56271	0.402531	-3.88221	1.79724e-10	1443569_at	Fam161a	family with sequence similarity 161, member A
-2.94931	-1.56038	0.392268	-3.97783	2.56369e-05	1421001_a_at	Car6	carbonic anhydrase 6
-2.93767	-1.55467	0.130001	-11.9589	5.18752e-10	1426464_at	Nr1d1	nuclear receptor subfamily 1, group D, member 1
-2.91235	-1.54219	0.145613	-10.591	3.57849e-09	1451906_at	Ubxn10	UBX domain protein 10
-2.90615	-1.53911	0.39452	-3.90122	0.000617085	1450119_at	Dst	dystonin
-2.88976	-1.53095	0.116132	-13.1829	1.06191e-10	1426007_a_at	Ubxn10	UBX domain protein 10
-2.88844	-1.53029	0.378673	-4.0412	6.92716e-10	1445630_at	---	---
-2.88826	-1.5302	0.227328	-6.73125	1.20811e-07	1430596_s_at	Vgll3	vestigial like 3 (Drosophila)
-2.85692	-1.51446	0.185246	-8.17541	9.00545e-09	1460107_at	Fam154b	family with sequence similarity 154, member B
-2.85685	-1.51442	0.255904	-5.91794	0.0045965	1421325_at	Pla2g2f	phospholipase A2, group IIF
-2.84776	-1.50983	0.122126	-12.3628	3.03108e-10	1455392_at	Prr18	proline rich region 18
-2.84656	-1.50922	0.0779222	-19.3683	1.60191e-13	1417439_at	Cd248	CD248 antigen, endosialin
-2.82064	-1.49602	0.150394	-9.94733	6.85854e-08	1430004_s_at	Wdr20b	WD repeat domain 20b
-2.80006	-1.48546	0.141818	-10.4744	4.2548e-09	1445763_at	---	---
-2.79208	-1.48134	0.399904	-3.70425	0.00743826	1449204_at	Gjb5	gap junction protein, beta 5
-2.78259	-1.47643	0.322271	-4.58133	0.000209995	1419618_at	Bbox1	butyrobetaine (gamma), 2-oxoglutarate dioxygenase 1 (gamma-butyrobetaine hydroxylase)
-2.73723	-1.45272	0.185989	-7.81076	3.38815e-07	1457589_at	Fat3	FAT tumor suppressor homolog 3 (Drosophila)
-2.72616	-1.44687	0.144758	-9.99513	8.8017e-09	1429419_at	2310007A19Rik	RIKEN cDNA 2310007A19Rik
-2.71822	-1.44266	0.252323	-5.71753	1.35655e-07	1437433_at	B3galt2	UDP-Gal:betaGlcNAc beta 1,3-galactosyltransferase, polypeptide 2
-2.69775	-1.43176	0.150531	-9.51135	1.88066e-08	1437574_at	Adamts18	a disintegrin-like and metallopeptidase (reprolysin type) with thrombospondin type 1 motif, 18
-2.68452	-1.42466	0.15752	-9.04432	4.01558e-08	1438651_a_at	Aplnr	apelin receptor
-2.67093	-1.41734	0.188193	-7.53133	4.61682e-06	1460471_at	Ooep	oocyte expressed protein homolog (dog)
-2.65901	-1.41089	0.366263	-3.85213	8.26098e-09	1453121_at	Tekt4	tektin 4
-2.63714	-1.39897	0.180042	-7.77028	3.99722e-06	1453593_at	Vgll3	vestigial like 3 (Drosophila)
-2.61843	-1.3887	0.115481	-12.0253	0.010194	1430550_at	Lipm	lipase, family member M
-2.59807	-1.37744	0.194259	-7.09073	1.28967e-06	1418858_at	Aox3	aldehyde oxidase 3
-2.59565	-1.37609	0.303801	-4.52959	1.23541e-06	1430190_at	Ccdc30	coiled-coil domain containing 30
-2.59073	-1.37336	0.363287	-3.78037	3.57867e-07	1430283_s_at	Lrrc67	leucine rich repeat containing 67
-2.5851	-1.37022	0.0994204	-13.7821	5.10185e-11	1454198_a_at	Efcab1	EF hand calcium binding domain 1
-2.58239	-1.3687	0.217786	-6.28462	2.79398e-07	1453898_at	Itgb1bp3	integrin beta 1 binding protein 3
-2.58098	-1.36792	0.449127	-3.04573	5.97531e-11	1456621_at	Fam13a	family with sequence similarity 13, member A
-2.57509	-1.36462	0.291128	-4.68737	7.38916e-08	1418668_at	Acsm1	acyl-CoA synthetase medium-chain family member 1
-2.57267	-1.36327	0.343051	-3.97395	6.22131e-09	1458500_at	AU021034	expressed sequence AU021034
-2.56712	-1.36015	0.32978	-4.12442	2.7022e-05	1441778_at	Adcyap1	Adenylate cyclase activating polypeptide 1
-2.55574	-1.35374	0.0992175	-13.6442	6.02509e-11	1425083_at	Otor	otoraplin
-2.54719	-1.34891	0.278635	-4.84112	4.15385e-05	1457273_at	Odz2	odd Oz/ten-m homolog 2 (Drosophila)
-2.53766	-1.3435	0.257881	-5.20976	4.92915e-06	1447847_x_at	Stoml3	stomatin (Epb7.2)-like 3
-2.52589	-1.33679	0.36305	-3.68212	4.82359e-09	1418697_at	Inmt	indolethylamine N-methyltransferase
-2.52074	-1.33385	0.193922	-6.87825	2.40594e-07	1435642_at	Prr18	proline rich region 18
-2.52027	-1.33358	0.236004	-5.65067	9.064e-09	1455074_at	Efcab1	EF hand calcium binding domain 1
-2.51759	-1.33204	0.194306	-6.85537	2.24156e-09	1422750_a_at	Zmynd10	zinc finger, MYND domain containing 10
-2.51672	-1.33154	0.31268	-4.25848	1.74281e-06	1445349_at	---	---
-2.50707	-1.326	0.33166	-3.99807	1.08723e-09	1418979_at	Akr1c14	aldo-keto reductase family 1, member C14
-2.50529	-1.32497	0.168602	-7.85858	1.09546e-06	1434802_s_at	Ntf3	neurotrophin 3
-2.50071	-1.32233	0.251714	-5.25332	1.11355e-08	1419373_at	Atp6v1b1	ATPase, H+ transporting, lysosomal V1 subunit B1
-2.49123	-1.31686	0.172766	-7.6222	4.77612e-07	1432018_at	Ascl2	achaete-scute complex homolog 2 (Drosophila)
-2.48833	-1.31518	0.111291	-11.8175	6.28246e-10	1417234_at	Mmp11	matrix metallopeptidase 11
-2.48813	-1.31506	0.159193	-8.2608	1.5216e-07	1456711_at	4932425I24Rik	RIKEN cDNA 4932425I24 gene
-2.48743	-1.31466	0.199107	-6.60277	1.88309e-12	1449158_at	Kcnk2	potassium channel, subfamily K, member 2
-2.47624	-1.30815	0.183834	-7.11593	1.22929e-06	1449421_a_at	Kcne2	potassium voltage-gated channel, Isk-related subfamily, gene 2
-2.47207	-1.30572	0.170243	-7.66975	4.37803e-07	1432083_a_at	Lrrc23	leucine rich repeat containing 23
-2.47018	-1.30462	0.21106	-6.18125	0.000259118	1423427_at	Adcyap1	adenylate cyclase activating polypeptide 1
-2.46638	-1.30239	0.212097	-6.14056	1.31137e-06	1445672_at	---	---
-2.45884	-1.29798	0.257263	-5.04532	8.36143e-05	1429286_at	1190003M12Rik	RIKEN cDNA 1190003M12 gene
-2.45771	-1.29731	0.274565	-4.72497	8.80045e-09	1457541_at	Akap14	A kinase (PRKA) anchor protein 14
-2.44568	-1.29023	0.276528	-4.66584	1.96644e-06	1442917_at	Gm11627	predicted gene 11627
-2.44442	-1.28949	0.214414	-6.01405	5.36211e-09	1440435_at	Ky	kyphoscoliosis peptidase
-2.44373	-1.28909	0.239643	-5.3792	9.61731e-11	1418174_at	Dbp	D site albumin promoter binding protein
-2.43824	-1.28584	0.258539	-4.97349	5.50539e-09	1437672_at	Irs3	insulin receptor substrate 3
-2.43528	-1.28409	0.118622	-10.825	2.5386e-09	1444315_at	D630024D03Rik	RIKEN cDNA D630024D03 gene
-2.43384	-1.28323	0.219563	-5.84449	1.53802e-05	1422155_at	Hist2h3c2	histone cluster 2, H3c2
-2.42445	-1.27766	0.163372	-7.82058	3.32859e-07	1428705_at	1700007K13Rik	RIKEN cDNA 1700007K13 gene
-2.4194	-1.27465	0.463537	-2.74983	4.44645e-05	1436520_at	Ahnak2	AHNAK nucleoprotein 2
-2.41864	-1.2742	0.284674	-4.47598	3.96985e-05	1455415_at	A730056A06Rik	RIKEN cDNA A730056A06 gene
-2.41806	-1.27385	0.114401	-11.1349	1.6249e-09	1424007_at	Gdf10	growth differentiation factor 10
-2.41685	-1.27313	0.173431	-7.34082	8.04293e-07	1457642_at	5730507N06Rik	RIKEN cDNA 5730507N06 gene
-2.41021	-1.26916	0.202169	-6.27771	2.01334e-10	1418534_at	Fzd2	frizzled homolog 2 (Drosophila)
-2.41003	-1.26905	0.0865313	-14.6658	1.8144e-11	1436528_at	Kazald1	Kazal-type serine peptidase inhibitor domain 1
-2.40729	-1.26741	0.16242	-7.80327	3.43442e-07	1430762_at	4833427G06Rik	RIKEN cDNA 4833427G06 gene
-2.40328	-1.265	0.382569	-3.30661	3.70819e-12	1421944_a_at	Asgr1	asialoglycoprotein receptor 1
-2.38006	-1.251	0.209794	-5.963	2.30468e-07	1438122_at	2900006K08Rik	RIKEN cDNA 2900006K08 gene
-2.36973	-1.24472	0.244807	-5.08451	4.8194e-06	1444897_at	AU017263	expressed sequence AU017263
-2.3649	-1.24178	0.124618	-9.96469	9.22527e-09	1429212_a_at	Lrrc51	leucine rich repeat containing 51
-2.3551	-1.23579	0.23982	-5.15298	6.6286e-05	1438648_x_at	1190003M12Rik	RIKEN cDNA 1190003M12 gene
-2.35008	-1.23271	0.194946	-6.32336	2.39701e-07	1452766_at	Tppp	tubulin polymerization promoting protein
-2.34664	-1.2306	0.236029	-5.21375	2.93379e-11	1428809_at	1810010H24Rik	RIKEN cDNA 1810010H24 gene
-2.34283	-1.22825	0.437012	-2.81057	0.000215999	1426155_a_at	Osr2	odd-skipped related 2 (Drosophila)
-2.33864	-1.22567	0.164533	-7.44942	6.56913e-07	1458506_at	Gm626 /// LOC100046336	predicted gene 626 /// hypothetical protein LOC100046336
-2.33604	-1.22406	0.243901	-5.01868	4.17058e-05	1438394_x_at	Krt4	keratin 4
-2.3296	-1.22008	0.265108	-4.60219	7.69546e-12	1427028_at	Lgr6	leucine-rich repeat-containing G protein-coupled receptor 6
-2.32913	-1.21979	0.149028	-8.18498	7.50766e-09	1453310_at	Ppil6	peptidylprolyl isomerase (cyclophilin)-like 6
-2.32851	-1.21941	0.160267	-7.6086	4.89674e-07	1429844_at	2310043J07Rik	RIKEN cDNA 2310043J07 gene
-2.32732	-1.21867	0.295485	-4.1243	0.0109463	1418415_at	Hoxb5	homeo box B5
-2.32722	-1.21861	0.425496	-2.86397	1.66132e-07	1455298_at	---	---
-2.31418	-1.2105	0.0685093	-17.6691	7.758e-13	1455743_at	Olfml2a	olfactomedin-like 2A
-2.29748	-1.20005	0.106672	-11.2499	1.01333e-08	1455845_at	Wscd1	WSC domain containing 1
-2.29586	-1.19903	0.227921	-5.26074	0.00191988	1422222_at	Ivl	involucrin
-2.2941	-1.19793	0.254592	-4.70529	5.58647e-06	1453211_at	Ccdc89	coiled-coil domain containing 89
-2.28782	-1.19397	0.337951	-3.53298	1.65231e-08	1420512_at	Dkk2	dickkopf homolog 2 (Xenopus laevis)
-2.28357	-1.19129	0.300662	-3.96224	5.54711e-09	1430239_at	5430421F17Rik	RIKEN cDNA 5430421F17 gene
-2.2814	-1.18992	0.122451	-9.71752	1.3564e-08	1434237_at	Upk3b	uroplakin 3B
-2.27882	-1.18829	0.327485	-3.62853	1.34253e-10	1430539_at	Mxra7	matrix-remodelling associated 7
-2.26971	-1.18251	0.1731	-6.83134	2.12356e-06	1441881_x_at	Fam101a	family with sequence similarity 101, member A
-2.2654	-1.17976	0.387591	-3.04384	1.29266e-07	1431601_at	Rtdr1	rhabdoid tumor deletion region gene 1
-2.265	-1.17951	0.126101	-9.35367	0.000170356	1456211_at	Nlrp10	NLR family, pyrin domain containing 10
-2.26243	-1.17787	0.102093	-11.5373	9.23101e-10	1439766_x_at	Vegfc	vascular endothelial growth factor C
-2.2606	-1.1767	0.205793	-5.7179	0.000121756	1425957_x_at	Tbata	thymus, brain and testes associated
-2.2579	-1.17498	0.203552	-5.77238	1.45048e-07	1428568_at	B230217C12Rik	RIKEN cDNA B230217C12 gene
-2.25424	-1.17264	0.117683	-9.96443	9.22892e-09	1440739_at	Vegfc	vascular endothelial growth factor C
-2.25347	-1.17215	0.190912	-6.13974	1.12878e-06	1432513_a_at	1700001C02Rik	RIKEN cDNA 1700001C02 gene
-2.25062	-1.17032	0.170817	-6.85135	9.33842e-07	1435365_at	4732415M23Rik	RIKEN cDNA 4732415M23 gene
-2.25006	-1.16996	0.0706212	-16.5667	2.32616e-12	1419417_at	Vegfc	vascular endothelial growth factor C
-2.24972	-1.16975	0.12319	-9.49551	1.92887e-08	1437096_at	Ttc29	tetratricopeptide repeat domain 29
-2.2489	-1.16922	0.210922	-5.54337	1.17629e-08	1444543_at	---	---
-2.24735	-1.16822	0.132604	-8.80989	1.37034e-10	1455436_at	Diras2	DIRAS family, GTP-binding RAS-like 2
-2.23678	-1.16143	0.20788	-5.58701	1.92067e-09	1422542_at	Gpr34	G protein-coupled receptor 34
-2.23638	-1.16116	0.141554	-8.20298	1.68394e-07	1449971_a_at	Cd209f	CD209f antigen
-2.23471	-1.16009	0.275506	-4.21074	1.94133e-08	1425221_at	Agr3	anterior gradient homolog 3 (Xenopus laevis)
-2.23095	-1.15766	0.354936	-3.2616	0.00432329	1439492_at	Sptlc3	serine palmitoyltransferase, long chain base subunit 3
-2.22826	-1.15592	0.206621	-5.5944	2.00649e-10	1425894_at	Mrgprf	MAS-related GPR, member F
-2.22685	-1.155	0.177588	-6.50386	5.00037e-07	1460163_at	C1qtnf7	C1q and tumor necrosis factor related protein 7
-2.22623	-1.1546	0.113486	-10.1739	9.0752e-08	1425218_a_at	Scgb3a2	secretoglobin, family 3A, member 2
-2.22163	-1.15162	0.261186	-4.4092	5.08648e-07	1439400_x_at	5430433E21Rik	RIKEN cDNA 5430433E21 gene
-2.22141	-1.15148	0.111569	-10.3207	1.21906e-07	1424870_at	LOC100047530 /// Osbpl10	similar to oxysterol-binding protein-like protein OSBPL10 /// oxysterol binding protein-like 10
-2.22026	-1.15073	0.146098	-7.87642	5.14368e-09	1438211_s_at	Dbp	D site albumin promoter binding protein
-2.22021	-1.1507	0.210517	-5.46605	2.17946e-11	1435094_at	Kcnj16	potassium inwardly-rectifying channel, subfamily J, member 16
-2.22	-1.15056	0.183777	-6.26062	2.25072e-09	1437057_at	Megf6	multiple EGF-like-domains 6
-2.21884	-1.14981	0.164183	-7.00322	7.19585e-10	1444139_at	Ddit4l	DNA-damage-inducible transcript 4-like
-2.21805	-1.14929	0.140769	-8.16439	3.75711e-10	1448557_at	Fam13c	family with sequence similarity 13, member C
-2.21387	-1.14657	0.121518	-9.43539	5.07778e-12	1455663_at	Olfml1	olfactomedin-like 1
-2.21182	-1.14523	0.176515	-6.48805	5.89682e-08	1450723_at	Isl1	ISL1 transcription factor, LIM/homeodomain
-2.20189	-1.13874	0.208895	-5.45127	5.95542e-07	1436658_at	B130024G19Rik	RIKEN cDNA B130024G19 gene
-2.19867	-1.13663	0.197891	-5.74372	8.21001e-08	1429679_at	Lrrc17	leucine rich repeat containing 17
-2.19525	-1.13439	0.135718	-8.35843	3.8847e-11	1422720_at	Isl1	ISL1 transcription factor, LIM/homeodomain
-2.19254	-1.13261	0.119639	-9.46686	7.19125e-08	1455193_at	Zbtb8b	zinc finger and BTB domain containing 8b
-2.18709	-1.12901	0.161407	-6.99484	3.21932e-05	1442762_at	Ttll10	tubulin tyrosine ligase-like family, member 10
-2.18569	-1.12809	0.118359	-9.53112	1.82225e-08	1435581_at	Bace2	beta-site APP-cleaving enzyme 2
-2.18289	-1.12624	0.205129	-5.4904	3.05355e-06	1459813_at	1700012D01Rik	RIKEN cDNA 1700012D01 gene
-2.18215	-1.12575	0.127961	-8.79759	2.1934e-07	1456441_at	Ccdc87	coiled-coil domain containing 87
-2.17532	-1.12123	0.218834	-5.12363	1.43391e-10	1428801_at	Mgat3	mannoside acetylglucosaminyltransferase 3
-2.16688	-1.11562	0.151158	-7.38045	1.11714e-07	1438441_at	Id4	Inhibitor of DNA binding 4
-2.16446	-1.114	0.199734	-5.57744	7.78009e-10	1435691_at	C630028N24Rik	RIKEN cDNA C630028N24 gene
-2.1625	-1.1127	0.292496	-3.80416	2.80642e-07	1458882_at	Serpinb8	serine (or cysteine) peptidase inhibitor, clade B, member 8
-2.15829	-1.10989	0.230922	-4.80633	3.21327e-09	1435052_at	4930455F23Rik	RIKEN cDNA 4930455F23 gene
-2.15765	-1.10946	0.124554	-8.9075	3.18918e-07	1423259_at	Id4 /// LOC100045546	inhibitor of DNA binding 4 /// similar to Id4
-2.15456	-1.10739	0.137464	-8.05588	2.18364e-07	1441206_at	Synpo2	synaptopodin 2
-2.15421	-1.10716	0.236424	-4.68293	2.76166e-08	1447576_at	2010001K21Rik	RIKEN cDNA 2010001K21 gene
-2.15349	-1.10668	0.219684	-5.03757	6.4002e-06	1454770_at	Cckbr	cholecystokinin B receptor
-2.15153	-1.10536	0.18776	-5.8871	4.65684e-10	1426230_at	Sphk2	sphingosine kinase 2
-2.14996	-1.10431	0.232203	-4.75577	0.00291206	1452543_a_at	Scgb1a1	secretoglobin, family 1A, member 1 (uteroglobin)
-2.14941	-1.10394	0.235132	-4.69497	2.67077e-08	1456146_at	LOC100047530	similar to oxysterol-binding protein-like protein OSBPL10
-2.14776	-1.10283	0.176633	-6.24364	1.8804e-05	1441036_at	Stoml3	stomatin (Epb7.2)-like 3
-2.14651	-1.10199	0.276668	-3.98309	2.25356e-08	1430786_at	1110002E22Rik	RIKEN cDNA 1110002E22 gene
-2.1412	-1.09842	0.277442	-3.95908	3.86569e-11	1449091_at	Cldn8	claudin 8
-2.13683	-1.09547	0.171123	-6.4017	3.35551e-09	1427107_at	Slc16a11	solute carrier family 16 (monocarboxylic acid transporters), member 11
-2.13136	-1.09177	0.332933	-3.27925	1.69702e-08	1423084_at	B3galt2	UDP-Gal:betaGlcNAc beta 1,3-galactosyltransferase, polypeptide 2
-2.12951	-1.09052	0.186962	-5.83285	4.08849e-09	1429086_at	Grhl2	grainyhead-like 2 (Drosophila)
-2.12888	-1.0901	0.239607	-4.54952	5.60117e-06	1439575_at	E130009J12Rik	RIKEN cDNA E130009J12 gene
-2.12517	-1.08758	0.34233	-3.177	2.5231e-05	1422908_at	Atp1b4	ATPase, (Na+)/K+ transporting, beta 4 polypeptide
-2.1241	-1.08685	0.119322	-9.1086	3.19501e-07	1442870_at	---	---
-2.1204	-1.08434	0.244162	-4.44106	2.82162e-07	1460088_at	6430531B16Rik	RIKEN cDNA 6430531B16 gene
-2.11958	-1.08378	0.16513	-6.56318	1.56235e-05	1440283_at	1810059H22Rik	RIKEN cDNA 1810059H22 gene
-2.1103	-1.07745	0.0759093	-14.1939	3.13015e-11	1417455_at	Tgfb3	transforming growth factor, beta 3
-2.11001	-1.07725	0.214024	-5.03332	5.97269e-10	1421498_a_at	2010204K13Rik	RIKEN cDNA 2010204K13 gene
-2.10716	-1.0753	0.163671	-6.56992	1.38424e-07	1421558_at	T2	brachyury 2
-2.10638	-1.07476	0.232578	-4.62109	7.57861e-08	1439657_at	LOC319980	hypothetical LOC319980
-2.10559	-1.07422	0.0902749	-11.8995	8.70222e-07	1450803_at	Ntf3	neurotrophin 3
-2.10414	-1.07323	0.210302	-5.10326	2.48408e-05	1455299_at	Vgll3	vestigial like 3 (Drosophila)
-2.10329	-1.07265	0.246766	-4.34684	4.40209e-10	1439332_at	Ddit4l	DNA-damage-inducible transcript 4-like
-2.10277	-1.07229	0.270693	-3.9613	4.738e-09	1447870_x_at	1110002E22Rik	RIKEN cDNA 1110002E22 gene
-2.10171	-1.07156	0.161261	-6.64489	0.000779861	1450682_at	Fabp6	fatty acid binding protein 6, ileal (gastrotropin)
-2.09425	-1.06643	0.129075	-8.26211	0.00451353	1439379_x_at	Prm1	protamine 1
-2.09308	-1.06563	0.142023	-7.5032	6.73484e-06	1439528_at	4833423E24Rik	RIKEN cDNA 4833423E24 gene
-2.09283	-1.06545	0.169944	-6.26945	3.38979e-07	1441306_at	6820408C15Rik	RIKEN cDNA 6820408C15 gene
-2.09067	-1.06397	0.137256	-7.75171	0.00754613	1424096_at	Krt5	keratin 5
-2.08795	-1.06209	0.134891	-7.87364	3.02479e-07	1454424_at	Odz2	odd Oz/ten-m homolog 2 (Drosophila)
-2.08641	-1.06102	0.241025	-4.40214	3.47088e-06	1430176_at	5430433E21Rik	RIKEN cDNA 5430433E21 gene
-2.08291	-1.0586	0.1133	-9.3434	1.25489e-09	1456611_at	Fam13a	family with sequence similarity 13, member A
-2.08063	-1.05702	0.114312	-9.24679	2.88108e-08	1429842_at	Mdh1b	malate dehydrogenase 1B, NAD (soluble)
-2.07847	-1.05552	0.289042	-3.65181	0.0046109	1430306_a_at	Atp6v1c2	ATPase, H+ transporting, lysosomal V1 subunit C2
-2.06755	-1.04792	0.133142	-7.87071	2.75415e-10	1427485_at	Lmod1	leiomodin 1 (smooth muscle)
-2.06262	-1.04448	0.130909	-7.97867	1.95454e-05	1441845_at	Caps2	calcyphosphine 2
-2.06109	-1.04341	0.181575	-5.74642	1.19558e-07	1453159_at	Efhc1	EF-hand domain (C-terminal) containing 1
-2.05925	-1.04212	0.105785	-9.85129	1.10006e-08	1423037_at	Aplnr	apelin receptor
-2.05774	-1.04106	0.186425	-5.58434	2.07675e-07	1455379_at	Dnali1	dynein, axonemal, light intermediate polypeptide 1
-2.05476	-1.03897	0.132542	-7.8388	8.87686e-08	1439514_at	A930004D18Rik	RIKEN cDNA A930004D18 gene
-2.05364	-1.03818	0.180258	-5.75944	5.48821e-05	1418917_at	Hebp2	heme binding protein 2
-2.0526	-1.03746	0.193107	-5.37245	6.9926e-09	1417600_at	Slc15a2	solute carrier family 15 (H+/peptide transporter), member 2
-2.04987	-1.03553	0.169343	-6.11497	1.9672e-08	1434667_at	Col8a2	collagen, type VIII, alpha 2
-2.04231	-1.0302	0.114233	-9.01848	8.34554e-07	1450928_at	LOC100045546	similar to Id4
-2.03403	-1.02434	0.0966006	-10.6039	3.51089e-09	1441338_at	5930412G12Rik	RIKEN cDNA 5930412G12 gene
-2.0336	-1.02404	0.261761	-3.91209	3.94963e-09	1438724_at	Osbpl3	oxysterol binding protein-like 3
-2.03199	-1.02289	0.20025	-5.10806	0.012336	1431170_at	Efna3 /// LOC100046031	ephrin A3 /// similar to Ephrin A3
-2.03195	-1.02287	0.142303	-7.18796	2.46375e-06	1435992_at	Iqca	IQ motif containing with AAA domain
-2.03014	-1.02158	0.122439	-8.34358	4.76478e-09	1434917_at	Cobl	cordon-bleu
-2.02685	-1.01924	0.154021	-6.61753	2.82931e-09	1437950_at	Fam149a	family with sequence similarity 149, member A
-2.02682	-1.01922	0.297444	-3.42659	6.20386e-09	1429907_at	1700094D03Rik	RIKEN cDNA 1700094D03 gene
-2.02336	-1.01675	0.128616	-7.90534	1.25749e-07	1451751_at	Ddit4l	DNA-damage-inducible transcript 4-like
-2.01763	-1.01266	0.139094	-7.28044	9.39082e-08	1459122_at	Spef2	sperm flagellar 2
-2.01617	-1.01162	0.122191	-8.27898	1.47401e-07	1449350_at	Osr1	odd-skipped related 1 (Drosophila)
-2.01518	-1.01091	0.132915	-7.60569	7.73394e-07	1456409_at	Klhdc7a	kelch domain containing 7A
-2.01321	-1.00949	0.120777	-8.35831	1.28374e-07	1441979_at	BC060267	cDNA sequence BC060267
-2.01209	-1.00869	0.165222	-6.10507	1.55299e-09	1437442_at	Pcdh7	Protocadherin 7
-2.01156	-1.00832	0.154021	-6.54662	0.00782758	1427837_at	Igkv15-103	immunoglobulin kappa chain variable 15-103
-2.00293	-1.00211	0.227959	-4.39603	1.05989e-05	1431844_at	Kcnmb2	potassium large conductance calcium-activated channel, subfamily M, beta member 2
-2.00155	-1.00112	0.108192	-9.25318	8.26803e-07	1429130_at	Ttc25	tetratricopeptide repeat domain 25
-2.00096	-1.0007	0.125838	-7.95224	2.62683e-07	1453480_at	Tmem213	transmembrane protein 213
-2.00034	-1.00024	0.101796	-9.826	0.00809937	1418608_at	Calml3	calmodulin-like 3
-1.99783	-0.99843	0.0951804	-10.4899	4.15798e-09	1439760_x_at	Upk1b	uroplakin 1B
-1.99703	-0.997859	0.202476	-4.92829	2.88172e-10	1449104_at	Upk3a	uroplakin 3A
-1.99284	-0.994829	0.308289	-3.22694	4.06587e-10	1422912_at	Bmp4	bone morphogenetic protein 4
-1.99184	-0.9941	0.0824852	-12.0519	4.5782e-10	1455140_at	Pitpnm3	PITPNM family member 3
-1.99051	-0.993141	0.223979	-4.43409	0.000125297	1436109_at	AI317395	expressed sequence AI317395
-1.98577	-0.989696	0.218522	-4.52905	7.11738e-08	1431079_at	C1qtnf2	C1q and tumor necrosis factor related protein 2
-1.98575	-0.989687	0.242177	-4.08663	0.000689679	1419188_s_at	Ccl27a /// Gm13306	chemokine (C-C motif) ligand 27A /// predicted gene 13306
-1.9854	-0.989428	0.172002	-5.75243	3.90415e-07	1452804_at	Morn5	MORN repeat containing 5
-1.98525	-0.989324	0.102586	-9.64387	1.52351e-08	1429896_at	5830408B19Rik	RIKEN cDNA 5830408B19 gene
-1.98269	-0.98746	0.134648	-7.33365	1.93707e-07	1429074_at	1700026D08Rik	RIKEN cDNA 1700026D08 gene
-1.98188	-0.986869	0.190966	-5.16779	7.46395e-09	1428812_at	1700040L02Rik	RIKEN cDNA 1700040L02 gene
-1.98126	-0.986416	0.13294	-7.42	1.19609e-09	1436285_at	Ccdc113	coiled-coil domain containing 113
-1.98066	-0.985981	0.229808	-4.29045	0.00024381	1429833_at	Ly6g6e	lymphocyte antigen 6 complex, locus G6E
-1.97877	-0.984603	0.229838	-4.2839	0.000444716	1439347_at	Tns4	tensin 4
-1.9786	-0.984484	0.188352	-5.22683	1.83628e-07	1427964_at	Cmtm8	CKLF-like MARVEL transmembrane domain containing 8
-1.97817	-0.984165	0.160486	-6.13242	1.11863e-07	1449501_a_at	Gzmm	granzyme M (lymphocyte met-ase 1)
-1.97722	-0.983474	0.118535	-8.29687	9.61662e-10	1432331_a_at	Prrx2	paired related homeobox 2
-1.97491	-0.981788	0.238392	-4.11838	0.000642589	1440888_at	Oxtr	oxytocin receptor
-1.97369	-0.980892	0.105654	-9.28402	2.71191e-08	1418425_at	Sp7	Sp7 transcription factor 7
-1.97168	-0.979427	0.128046	-7.64905	4.54685e-07	1435678_at	2610017I09Rik	RIKEN cDNA 2610017I09 gene
-1.96504	-0.974559	0.109074	-8.93487	0.00260815	1437054_x_at	Prm1	protamine 1
-1.96466	-0.974276	0.0893331	-10.9061	1.15592e-09	1436978_at	Wnt9a	wingless-type MMTV integration site 9A
-1.96351	-0.973433	0.285571	-3.40872	1.73023e-07	1419338_at	BC051019	cDNA sequence BC051019
-1.95961	-0.970563	0.0840923	-11.5416	1.26466e-07	1429471_at	1110017D15Rik	RIKEN cDNA 1110017D15 gene
-1.9578	-0.969235	0.138985	-6.97365	2.71513e-08	1436163_at	Kcnj16	potassium inwardly-rectifying channel, subfamily J, member 16
-1.95776	-0.969204	0.136503	-7.10024	1.04697e-09	1427216_at	Ifnz	interferon zeta
-1.95724	-0.968818	0.237448	-4.08013	3.44153e-06	1436126_at	Dnali1	dynein, axonemal, light intermediate polypeptide 1
-1.95123	-0.964387	0.0736983	-13.0856	1.19919e-10	1422558_at	Gamt	guanidinoacetate methyltransferase
-1.95044	-0.963797	0.153942	-6.26076	0.00132833	1432358_at	Muc16	mucin 16
-1.94625	-0.960699	0.12353	-7.77704	1.23614e-08	1452935_at	Gm5918	predicted gene 5918
-1.94545	-0.960107	0.143465	-6.6923	2.78481e-06	1453192_at	Fam101a	family with sequence similarity 101, member A
-1.94256	-0.957962	0.108923	-8.79487	9.41745e-11	1418934_at	Mab21l2	mab-21-like 2 (C. elegans)
-1.94198	-0.957526	0.154291	-6.20599	3.65216e-07	1436761_s_at	Fam13c	family with sequence similarity 13, member C
-1.94134	-0.95705	0.276379	-3.46281	7.31111e-07	1451410_a_at	Crip3	cysteine-rich protein 3
-1.9406	-0.956503	0.136824	-6.99075	1.7715e-05	1456523_at	C77713	expressed sequence C77713
-1.93764	-0.954298	0.101303	-9.42026	2.17616e-08	1449226_at	Hic1	hypermethylated in cancer 1
-1.93532	-0.952574	0.223971	-4.25311	0.00028119	1419549_at	Arg1	arginase, liver
-1.93366	-0.951337	0.116511	-8.16518	2.1406e-06	1439864_at	Ccdc40	coiled-coil domain containing 40
-1.93328	-0.951051	0.196022	-4.85175	7.30059e-05	1424451_at	Acaa1b	acetyl-Coenzyme A acyltransferase 1B
-1.93189	-0.950016	0.184737	-5.14254	6.77913e-05	1443137_at	---	---
-1.9291	-0.947924	0.105308	-9.00144	9.13015e-08	1437062_s_at	Phyhipl	phytanoyl-CoA hydroxylase interacting protein-like
-1.92578	-0.945444	0.171183	-5.52299	3.01236e-05	1431353_at	Pabpc4l	poly(A) binding protein, cytoplasmic 4-like
-1.92376	-0.943926	0.160819	-5.8695	4.17318e-06	1423410_at	Meig1	meiosis expressed gene 1
-1.9218	-0.942457	0.167212	-5.63631	5.18773e-05	1425729_at	Best2	bestrophin 2
-1.92098	-0.941839	0.186383	-5.05326	8.2192e-05	1436926_at	Esrrb	estrogen related receptor, beta
-1.9203	-0.941329	0.223368	-4.21426	0.000142162	1449271_a_at	Hebp2	heme binding protein 2
-1.91918	-0.940493	0.19984	-4.70624	4.05084e-08	1451326_at	Abhd14b	abhydrolase domain containing 14b
-1.91799	-0.939598	0.0939683	-9.9991	8.74794e-09	1456472_at	Armc4	armadillo repeat containing 4
-1.91456	-0.937011	0.203222	-4.61078	0.00567185	1418100_at	A030009H04Rik	RIKEN cDNA A030009H04 gene
-1.9135	-0.936213	0.255786	-3.66014	2.62124e-05	1452892_at	Stk33	serine/threonine kinase 33
-1.91323	-0.936014	0.154324	-6.06526	4.17588e-09	1427046_at	Grhl2	grainyhead-like 2 (Drosophila)
-1.91306	-0.935882	0.18433	-5.0772	1.10312e-05	1447996_at	---	---
-1.91034	-0.933832	0.185678	-5.02932	2.56264e-06	1431163_at	2700046G09Rik	RIKEN cDNA 2700046G09 gene
-1.90966	-0.933315	0.0934841	-9.98368	5.76793e-09	1431839_a_at	Ccdc81	coiled-coil domain containing 81
-1.90808	-0.932125	0.177253	-5.25873	5.28264e-05	1434867_at	Slc4a11	solute carrier family 4, sodium bicarbonate transporter-like, member 11
-1.9075	-0.931684	0.082197	-11.3348	7.00561e-09	1442537_at	---	---
-1.90536	-0.930063	0.104292	-8.91785	4.95336e-08	1442698_at	---	---
-1.9047	-0.929564	0.087159	-10.6651	9.66178e-11	1434151_at	Mettl7a1	methyltransferase like 7A1
-1.90436	-0.929307	0.241462	-3.84866	1.45703e-06	1419015_at	Wisp2	WNT1 inducible signaling pathway protein 2
-1.90391	-0.928962	0.11276	-8.23842	1.12485e-10	1456602_at	4932417I16Rik	RIKEN cDNA 4932417I16 gene
-1.90283	-0.928149	0.192565	-4.81993	2.80408e-10	1423946_at	Pdlim2	PDZ and LIM domain 2
-1.90128	-0.92697	0.17072	-5.42976	2.11663e-05	1421195_at	Cckar	cholecystokinin A receptor
-1.90103	-0.926778	0.161708	-5.73118	1.45241e-09	1460553_at	1700025K23Rik	RIKEN cDNA 1700025K23 gene
-1.90061	-0.926465	0.0898459	-10.3117	1.79693e-09	1455464_x_at	Upk1b	uroplakin 1B
-1.89979	-0.925841	0.187193	-4.94592	1.838e-07	1444801_at	2900041M22Rik	RIKEN cDNA 2900041M22 gene
-1.89907	-0.925294	0.303085	-3.05292	6.2546e-07	1456495_s_at	Osbpl6	oxysterol binding protein-like 6
-1.89848	-0.924847	0.106927	-8.64931	0.000152309	1422178_a_at	Rab17	RAB17, member RAS oncogene family
-1.89805	-0.924521	0.229122	-4.03505	5.6256e-09	1449280_at	Esm1	endothelial cell-specific molecule 1
-1.89709	-0.923785	0.167346	-5.52021	6.12404e-06	1430338_at	4122401K19Rik	RIKEN cDNA 4122401K19 gene
-1.89455	-0.921859	0.111254	-8.28607	9.84668e-08	1435831_at	Upk1b	uroplakin 1B
-1.89389	-0.921349	0.156327	-5.89372	1.63153e-05	1422167_at	Sema5a	sema domain, seven thrombospondin repeats (type 1 and type 1-like), transmembrane domain (TM) and short cytoplasmic domain, (semaphorin) 5A
-1.89325	-0.920868	0.186577	-4.93558	1.70578e-07	1436354_at	Dzip1l	DAZ interacting protein 1-like
-1.89219	-0.920056	0.0962461	-9.55942	1.29605e-05	1441048_at	5930430L01Rik	RIKEN cDNA 5930430L01 gene
-1.89215	-0.920025	0.294687	-3.12204	7.76006e-05	1419393_at	Abcg5	ATP-binding cassette, sub-family G (WHITE), member 5
-1.89172	-0.919696	0.134959	-6.81466	3.1805e-06	1451691_at	Ednra	endothelin receptor type A
-1.88812	-0.916947	0.290151	-3.16024	2.38047e-09	1449070_x_at	Apcdd1	adenomatosis polyposis coli down-regulated 1
-1.88804	-0.916893	0.127074	-7.21544	1.01804e-06	1438114_x_at	Efs	Embryonal Fyn-associated substrate
-1.88702	-0.916113	0.257397	-3.55914	2.99636e-07	1440229_at	2310034G01Rik	RIKEN cDNA 2310034G01 gene
-1.88616	-0.915453	0.121166	-7.55536	2.21717e-09	1457065_at	Upk1b	uroplakin 1B
-1.88341	-0.913346	0.0970758	-9.40858	4.33649e-06	1455414_at	Ttc16	tetratricopeptide repeat domain 16
-1.88136	-0.911773	0.131798	-6.91795	4.86189e-06	1441214_at	Exph5	exophilin 5
-1.88112	-0.911594	0.182096	-5.00613	3.52801e-06	1438717_a_at	Osbpl6	oxysterol binding protein-like 6
-1.87784	-0.909071	0.0745828	-12.1887	3.81427e-10	1427919_at	Srpx2	sushi-repeat-containing protein, X-linked 2
-1.87713	-0.908528	0.0598178	-15.1883	1.00923e-11	1435110_at	Unc5b	unc-5 homolog B (C. elegans)
-1.8755	-0.907272	0.149139	-6.0834	1.89115e-09	1436538_at	Ankrd37	ankyrin repeat domain 37
-1.87533	-0.907147	0.164785	-5.50502	4.36771e-09	1417568_at	Ncald	neurocalcin delta
-1.8725	-0.904962	0.187885	-4.81657	8.78934e-07	1440898_at	Fam179a	family with sequence similarity 179, member A
-1.87176	-0.904392	0.103284	-8.75635	1.55813e-05	1430834_at	Gprin3	GPRIN family member 3
-1.87147	-0.904174	0.0895509	-10.0968	4.57925e-10	1424677_at	Cyp2j9	cytochrome P450, family 2, subfamily j, polypeptide 9
-1.87074	-0.903611	0.167008	-5.41057	1.55313e-10	1434632_at	---	---
-1.87011	-0.903119	0.118476	-7.62278	1.52625e-06	1420518_a_at	Igsf9	immunoglobulin superfamily, member 9
-1.86979	-0.902874	0.141273	-6.391	8.58378e-09	1443952_at	---	---
-1.86978	-0.90287	0.204976	-4.40477	0.000478195	1419412_at	Xcl1	chemokine (C motif) ligand 1
-1.86977	-0.902865	0.31994	-2.82198	8.77258e-07	1437644_at	B3galt2	UDP-Gal:betaGlcNAc beta 1,3-galactosyltransferase, polypeptide 2
-1.86898	-0.902254	0.18796	-4.80025	2.0941e-11	1433525_at	Ednra	endothelin receptor type A
-1.86862	-0.901975	0.143149	-6.30094	4.36208e-11	1460604_at	Cybrd1	cytochrome b reductase 1
-1.86784	-0.901372	0.122052	-7.38514	7.40382e-07	1439774_at	Prrx1	paired related homeobox 1
-1.86755	-0.901149	0.170342	-5.29023	1.57326e-10	1434621_at	Tmem204	transmembrane protein 204
-1.86699	-0.900712	0.122011	-7.38222	1.24349e-10	1454858_x_at	Mettl7a1	methyltransferase like 7A1
-1.86641	-0.900269	0.16585	-5.42822	0.000302985	1430674_at	1700016C15Rik	RIKEN cDNA 1700016C15 gene
-1.86625	-0.900145	0.128812	-6.98806	5.64423e-05	1418051_at	Ephb6	Eph receptor B6
-1.86589	-0.899862	0.0860888	-10.4527	0.000407706	1431251_at	Lrrc3	leucine rich repeat containing 3
-1.86572	-0.899734	0.213224	-4.21966	8.23879e-05	1436646_at	---	---
-1.86476	-0.898991	0.188689	-4.76441	2.61464e-09	1434150_a_at	Higd1c /// Mettl7a1 /// Mettl7a2	HIG1 domain family, member 1C /// methyltransferase like 7A1 /// methyltransferase like 7A2
-1.86349	-0.898004	0.104493	-8.59391	2.3444e-06	1455541_a_at	4430402I18Rik	RIKEN cDNA 4430402I18 gene
-1.85776	-0.893564	0.232863	-3.83729	1.60213e-06	1451489_at	Slc25a35	solute carrier family 25, member 35
-1.85658	-0.892645	0.147443	-6.05418	6.00729e-05	1455893_at	Rspo2	R-spondin 2 homolog (Xenopus laevis)
-1.8565	-0.892583	0.0953776	-9.35841	8.14823e-07	1453558_at	Efcab10	EF-hand calcium binding domain 10
-1.85629	-0.892425	0.175645	-5.08084	7.74371e-05	1457989_at	Slc4a11	solute carrier family 4, sodium bicarbonate transporter-like, member 11
-1.85613	-0.892294	0.0799242	-11.1643	7.55149e-08	1419710_at	Nxph3	neurexophilin 3
-1.85602	-0.892211	0.164066	-5.43812	1.04155e-05	1439194_at	C030048H21Rik	RIKEN cDNA C030048H21 gene
-1.85544	-0.89176	0.082063	-10.8668	9.70047e-05	1439707_at	C230034O21Rik	RIKEN cDNA C230034O21 gene
-1.85497	-0.891396	0.131145	-6.79703	3.99702e-07	1439078_at	Klhl4	kelch-like 4 (Drosophila)
-1.85425	-0.890833	0.0936492	-9.51245	1.87738e-08	1438636_s_at	Susd5	sushi domain containing 5
-1.85167	-0.88883	0.0965292	-9.20788	3.18164e-05	1438410_at	Prtg	protogenin homolog (Gallus gallus)
-1.85139	-0.888606	0.165826	-5.35868	1.49629e-05	1435983_at	Ttll8	Tubulin tyrosine ligase-like family, member 8
-1.85134	-0.888567	0.0722914	-12.2915	3.32952e-10	1419292_at	Htra3	HtrA serine peptidase 3
-1.85055	-0.887956	0.0900328	-9.86258	9.0771e-06	1451605_at	Dyx1c1	dyslexia susceptibility 1 candidate 1 homolog (human)
-1.85042	-0.887849	0.312326	-2.8427	0.000135489	1417079_s_at	Lgals2	lectin, galactose-binding, soluble 2
-1.85016	-0.887649	0.161121	-5.50922	2.31692e-08	1449451_at	Serpinb11	serine (or cysteine) peptidase inhibitor, clade B (ovalbumin), member 11
-1.85011	-0.887609	0.0960105	-9.24491	1.1674e-07	1424072_at	2010107G23Rik	RIKEN cDNA 2010107G23 gene
-1.8498	-0.887371	0.21415	-4.1437	1.0082e-08	1454822_x_at	Apcdd1	adenomatosis polyposis coli down-regulated 1
-1.84966	-0.887264	0.109173	-8.12715	0.000798428	1438228_at	4930452B06Rik	RIKEN cDNA 4930452B06 gene
-1.84954	-0.887168	0.14438	-6.14469	2.53591e-05	1419154_at	Tmprss2	transmembrane protease, serine 2
-1.84766	-0.8857	0.136435	-6.49176	0.0115713	1417561_at	Apoc1	apolipoprotein C-I
-1.84512	-0.883711	0.167884	-5.26382	8.99826e-09	1418533_s_at	Fzd2	frizzled homolog 2 (Drosophila)
-1.84388	-0.882743	0.162137	-5.44442	6.29334e-08	1424909_at	Lrrc46	leucine rich repeat containing 46
-1.84294	-0.882011	0.0881358	-10.0074	2.86569e-08	1451653_a_at	Fam161a	family with sequence similarity 161, member A
-1.8418	-0.88112	0.13715	-6.42449	3.12621e-05	1443458_at	D630033O11Rik	RIKEN cDNA D630033O11 gene
-1.84074	-0.880283	0.173977	-5.05976	4.74014e-06	1439894_at	A730056I06Rik	RIKEN cDNA A730056I06 gene
-1.83835	-0.878413	0.145501	-6.03717	1.49008e-06	1438531_at	A730054J21Rik	RIKEN cDNA A730054J21 gene
-1.83747	-0.87772	0.111562	-7.86752	3.59139e-05	1438378_at	1700013G23Rik	RIKEN cDNA 1700013G23 gene
-1.83491	-0.875706	0.0930197	-9.4142	0.000261976	1420782_at	Tnfrsf17	tumor necrosis factor receptor superfamily, member 17
-1.83274	-0.874003	0.11992	-7.2882	1.23871e-06	1430852_at	Txndc6	thioredoxin domain containing 6
-1.83235	-0.873693	0.10799	-8.09047	1.03129e-06	1439947_at	Cyp11a1	cytochrome P450, family 11, subfamily a, polypeptide 1
-1.83191	-0.873349	0.207013	-4.21881	3.6107e-10	1418382_at	Apcdd1	adenomatosis polyposis coli down-regulated 1
-1.82945	-0.871411	0.159347	-5.46864	7.43918e-07	1422299_a_at	Styxl1	serine/threonine/tyrosine interacting-like 1
-1.82944	-0.871402	0.118182	-7.37341	2.64289e-06	1436628_at	Ulk4	unc-51-like kinase 4 (C. elegans)
-1.82861	-0.870748	0.214397	-4.06138	1.75086e-05	1419533_at	Nhlh1	nescient helix loop helix 1
-1.82748	-0.869854	0.122699	-7.08934	3.60327e-07	1457170_at	Lrrc36	leucine rich repeat containing 36
-1.82655	-0.869122	0.176415	-4.92657	1.68683e-06	1418870_at	4930579J09Rik	RIKEN cDNA 4930579J09 gene
-1.82487	-0.867797	0.149388	-5.80901	1.04878e-07	1435083_at	Ctxn1	cortexin 1
-1.82433	-0.867367	0.237589	-3.65071	4.67587e-07	1460514_s_at	Ascl2	achaete-scute complex homolog 2 (Drosophila)
-1.82312	-0.86641	0.0994604	-8.7111	7.01046e-08	1423258_at	Syt9	synaptotagmin IX
-1.82254	-0.86595	0.309663	-2.79643	7.66225e-06	1439634_at	Tbc1d30	TBC1 domain family, member 30
-1.82109	-0.864805	0.0841578	-10.276	5.73164e-09	1448891_at	Fcrls	Fc receptor-like S, scavenger receptor
-1.8206	-0.864413	0.137307	-6.29548	1.91992e-06	1439204_at	Scn3a	sodium channel, voltage-gated, type III, alpha
-1.81801	-0.862359	0.116161	-7.42384	7.86322e-09	1417359_at	Mfap2	microfibrillar-associated protein 2
-1.81632	-0.861014	0.289087	-2.9784	8.95735e-06	1446777_at	Spp2	Secreted phosphoprotein 2
-1.81613	-0.860867	0.132339	-6.50504	1.65618e-05	1437058_at	Megf6	multiple EGF-like-domains 6
-1.81573	-0.86055	0.177725	-4.84203	0.000130042	1437403_at	Samd5	sterile alpha motif domain containing 5
-1.81414	-0.859289	0.105382	-8.15405	2.49886e-05	1439479_at	Lct	lactase
-1.8138	-0.859015	0.223541	-3.84276	5.19296e-06	1434777_at	Mycl1	v-myc myelocytomatosis viral oncogene homolog 1, lung carcinoma derived (avian)
-1.81356	-0.858825	0.262982	-3.26571	0.000102464	1451588_at	1810022C23Rik	RIKEN cDNA 1810022C23 gene
-1.80956	-0.855643	0.18036	-4.74408	0.000161091	1457440_at	Sstr4	somatostatin receptor 4
-1.80921	-0.855363	0.079941	-10.6999	4.83388e-05	1449319_at	Rspo1	R-spondin homolog (Xenopus laevis)
-1.80892	-0.855127	0.205111	-4.16909	1.58131e-07	1448609_at	Tst	thiosulfate sulfurtransferase, mitochondrial
-1.80822	-0.854574	0.085735	-9.96762	2.38573e-05	1441109_at	5430414B12Rik	RIKEN cDNA 5430414B12 gene
-1.80759	-0.854064	0.147109	-5.80567	1.66697e-05	1439959_at	Fgf11	fibroblast growth factor 11
-1.80675	-0.853394	0.157972	-5.40219	0.00011081	1447397_at	Fam154b	family with sequence similarity 154, member B
-1.80636	-0.853087	0.0839	-10.1679	6.7536e-09	1418673_at	Snai2	snail homolog 2 (Drosophila)
-1.80551	-0.852403	0.0854037	-9.98087	8.99754e-09	1453269_at	Unc5b	unc-5 homolog B (C. elegans)
-1.80544	-0.852348	0.126095	-6.75957	0.00578956	1435048_at	AI854703	expressed sequence AI854703
-1.80327	-0.850618	0.179517	-4.73836	4.08169e-05	1450404_at	Slc23a1	solute carrier family 23 (nucleobase transporters), member 1
-1.80167	-0.849331	0.141525	-6.0013	4.17458e-05	1442033_at	C1qtnf9	C1q and tumor necrosis factor related protein 9
-1.80127	-0.849014	0.11761	-7.21887	7.43424e-06	1456045_at	1700106N22Rik	RIKEN cDNA 1700106N22 gene
-1.8001	-0.848076	0.118751	-7.14165	1.84389e-05	1453643_at	1700001L19Rik	RIKEN cDNA 1700001L19 gene
-1.79943	-0.847536	0.174542	-4.85577	6.60315e-07	1427574_s_at	Sh3d19	SH3 domain protein D19
-1.79899	-0.847186	0.11746	-7.21253	1.02364e-06	1442508_at	Proca1	protein interacting with cyclin A1
-1.79617	-0.844921	0.102632	-8.23253	7.4879e-10	1436698_x_at	Tmem204	transmembrane protein 204
-1.79309	-0.842447	0.246922	-3.41179	0.000533477	1434969_at	Brunol5	bruno-like 5, RNA binding protein (Drosophila)
-1.79307	-0.842434	0.103136	-8.16821	0.00734364	1429036_at	Otop3	otopetrin 3
-1.79168	-0.841313	0.139688	-6.02281	3.42868e-06	1457227_at	AI843755	expressed sequence AI843755
-1.79166	-0.8413	0.0857652	-9.80934	1.67154e-07	1419458_at	Rgnef	Rho-guanine nucleotide exchange factor
-1.79023	-0.840146	0.0723007	-11.6202	6.16519e-06	1432156_a_at	Rnf32	ring finger protein 32
-1.78882	-0.839011	0.131583	-6.37629	6.61784e-05	1449592_at	Tcf15	transcription factor 15
-1.7887	-0.838908	0.125816	-6.66776	2.56224e-07	1428962_at	1700013F07Rik	RIKEN cDNA 1700013F07 gene
-1.78545	-0.836292	0.117495	-7.11769	1.31054e-08	1460244_at	Upb1	ureidopropionase, beta
-1.78507	-0.83598	0.144345	-5.79153	1.33026e-05	1448664_a_at	Speg	SPEG complex locus
-1.7846	-0.835602	0.160647	-5.20146	2.89833e-06	1436965_at	Emilin3	elastin microfibril interfacer 3
-1.78293	-0.834247	0.115449	-7.22613	9.97706e-07	1424936_a_at	Dnahc8	dynein, axonemal, heavy chain 8
-1.7829	-0.834226	0.0953633	-8.74787	5.87797e-06	1439689_at	9030224M15Rik	RIKEN cDNA 9030224M15 gene
-1.78268	-0.834048	0.0678121	-12.2994	4.88522e-06	1435997_at	Spag8	sperm associated antigen 8
-1.78257	-0.833957	0.0826215	-10.0937	7.38957e-10	1424242_at	Bphl	biphenyl hydrolase-like (serine hydrolase, breast epithelial mucin-associated antigen)
-1.78184	-0.833367	0.134253	-6.20743	2.95664e-07	1449251_at	Ndp	Norrie disease (pseudoglioma) (human)
-1.78022	-0.832057	0.12307	-6.76084	1.23086e-06	1456034_at	Ttc18	tetratricopeptide repeat domain 18
-1.78012	-0.831973	0.105897	-7.85643	3.12003e-07	1436962_at	Prdm6	PR domain containing 6
-1.77982	-0.831731	0.282463	-2.94457	2.77814e-06	1428758_at	Tmem86a	transmembrane protein 86A
-1.77933	-0.831337	0.0931194	-8.92764	1.28032e-05	1441708_at	Spag16	sperm associated antigen 16
-1.779	-0.83107	0.120205	-6.91376	1.01019e-07	1449082_at	Mfap5	microfibrillar associated protein 5
-1.77782	-0.830111	0.115093	-7.21254	1.97909e-05	1437231_at	Slitrk6	SLIT and NTRK-like family, member 6
-1.77607	-0.828689	0.0836509	-9.90651	1.00952e-08	1447643_x_at	Snai2	snail homolog 2 (Drosophila)
-1.77525	-0.82802	0.167338	-4.9482	1.17148e-05	1449894_at	Lrrc18	leucine rich repeat containing 18
-1.775	-0.827823	0.119481	-6.9285	2.82512e-09	1426997_at	Thra	thyroid hormone receptor alpha
-1.77467	-0.827553	0.12881	-6.4246	1.5471e-06	1432556_a_at	Fam183b	family with sequence similarity 183, member B
-1.77445	-0.827373	0.190051	-4.35344	6.67439e-07	1419323_at	Padi1	peptidyl arginine deiminase, type I
-1.77392	-0.826939	0.11164	-7.40722	1.30829e-09	1449863_a_at	Dlx5	distal-less homeobox 5
-1.77322	-0.826373	0.140934	-5.86353	1.56327e-05	1447283_at	Tsga10	testis specific 10
-1.7727	-0.825952	0.0701412	-11.7756	1.16805e-07	1422942_at	Galr2	galanin receptor 2
-1.7721	-0.82546	0.122315	-6.74866	2.49422e-06	1448792_a_at	Cyp2f2	cytochrome P450, family 2, subfamily f, polypeptide 2
-1.77138	-0.824873	0.119039	-6.92943	3.82777e-07	1422771_at	Smad6	MAD homolog 6 (Drosophila)
-1.7702	-0.823911	0.17287	-4.76609	2.18999e-09	1443932_at	Klhdc1	kelch domain containing 1
-1.76971	-0.823516	0.162243	-5.07582	7.82815e-05	1442051_at	Hist2h3c1	histone cluster 2, H3c1
-1.76937	-0.823234	0.293248	-2.80729	0.0116353	1453801_at	Them5	thioesterase superfamily member 5
-1.7693	-0.823179	0.142614	-5.77209	2.30344e-07	1429808_at	1110020C03Rik /// LOC674677	RIKEN cDNA 1110020C03 gene /// similar to CG4329-PA, isoform A
-1.76855	-0.822564	0.169385	-4.85617	5.65512e-10	1452887_at	Traf3ip1	TRAF3 interacting protein 1
-1.76782	-0.82197	0.117923	-6.97037	4.55135e-09	1435339_at	Kctd15	potassium channel tetramerisation domain containing 15
-1.76773	-0.8219	0.129952	-6.32465	2.81121e-05	1447451_at	---	---
-1.76725	-0.821509	0.0638324	-12.8698	8.70738e-11	1448501_at	Tspan6	tetraspanin 6
-1.76686	-0.821188	0.264475	-3.10498	0.0061001	1444254_at	Tns4	tensin 4
-1.76663	-0.820996	0.0789872	-10.394	1.86129e-05	1428599_at	Kndc1	kinase non-catalytic C-lobe domain (KIND) containing 1
-1.76613	-0.82059	0.0628959	-13.0468	1.25906e-10	1417534_at	Itgb5	integrin beta 5
-1.76525	-0.81987	0.206959	-3.9615	0.000911548	1430237_at	Cldn22	claudin 22
-1.76423	-0.819035	0.215213	-3.8057	0.0004707	1421400_at	Kcnmb1	potassium large conductance calcium-activated channel, subfamily M, beta member 1
-1.76419	-0.819005	0.145854	-5.61522	2.84413e-07	1454906_at	Rarb	retinoic acid receptor, beta
-1.76383	-0.818708	0.136256	-6.00861	1.58879e-06	1456766_at	Ccdc151	coiled-coil domain containing 151
-1.76308	-0.8181	0.158475	-5.16232	1.73795e-10	1428427_at	Fbxl2	F-box and leucine-rich repeat protein 2
-1.76287	-0.817929	0.0754506	-10.8406	6.66861e-06	1444946_at	---	---
-1.76278	-0.817853	0.101813	-8.03286	4.3766e-06	1422941_at	Wnt16	wingless-related MMTV integration site 16
-1.76258	-0.817693	0.164905	-4.95857	1.76321e-05	1452861_at	2010300C02Rik	RIKEN cDNA 2010300C02 gene
-1.76243	-0.817564	0.098547	-8.29617	2.03403e-09	1419978_s_at	D10Ertd610e	DNA segment, Chr 10, ERATO Doi 610, expressed
-1.76207	-0.817274	0.130351	-6.2698	6.8536e-06	1445457_at	9130219A07Rik	RIKEN cDNA 9130219A07 gene
-1.76112	-0.81649	0.113761	-7.17723	8.9224e-07	1427019_at	Ptprz1	protein tyrosine phosphatase, receptor type Z, polypeptide 1
-1.7599	-0.815496	0.126327	-6.45543	2.22635e-07	1423343_at	Slco1c1	solute carrier organic anion transporter family, member 1c1
-1.75919	-0.814912	0.149816	-5.43941	3.55408e-07	1444302_at	Glt8d4 /// LOC100048436	glycosyltransferase 8 domain containing 4 /// similar to CDNA sequence BC049816
-1.75796	-0.813903	0.16334	-4.98288	2.23396e-06	1431991_at	2410004P03Rik	RIKEN cDNA 2410004P03 gene
-1.75785	-0.813809	0.0715486	-11.3742	4.13335e-06	1445838_at	---	---
-1.75771	-0.813695	0.122681	-6.63261	1.54888e-06	1428987_at	Dynlrb2	dynein light chain roadblock-type 2
-1.75723	-0.8133	0.0806469	-10.0847	7.66924e-09	1416652_at	Aspn	asporin
-1.75693	-0.813059	0.140347	-5.79321	1.71064e-05	1457784_at	---	---
-1.7568	-0.812947	0.142181	-5.71769	3.47015e-09	1434291_a_at	Serf1	small EDRK-rich factor 1
-1.75676	-0.812919	0.197052	-4.1254	5.67896e-07	1435741_at	Pde8b	phosphodiesterase 8B
-1.75626	-0.81251	0.089061	-9.12308	1.81387e-06	1419457_at	Rgnef	Rho-guanine nucleotide exchange factor
-1.75611	-0.812379	0.210204	-3.86472	3.88969e-07	1440508_at	---	---
-1.75463	-0.81117	0.0933197	-8.69238	1.08124e-06	1425914_a_at	Armcx1	armadillo repeat containing, X-linked 1
-1.75455	-0.811103	0.140596	-5.76902	3.52866e-07	1428033_at	Gm4979	predicted gene 4979
-1.75378	-0.810467	0.0871037	-9.30462	2.62278e-08	1419468_at	Clec14a	C-type lectin domain family 14, member a
-1.75357	-0.810292	0.0996318	-8.13286	2.5952e-07	1457607_at	AW046457	expressed sequence AW046457
-1.75316	-0.809957	0.0814993	-9.93821	9.74509e-06	1420660_at	Lrrc6	leucine rich repeat containing 6 (testis)
-1.75258	-0.809479	0.149763	-5.40507	9.54552e-08	1434028_at	Arnt2	aryl hydrocarbon receptor nuclear translocator 2
-1.75242	-0.809349	0.0700979	-11.546	6.82172e-05	1455925_at	Prdm8	PR domain containing 8
-1.7514	-0.808507	0.123423	-6.55069	7.13244e-09	1447584_s_at	Myct1	myc target 1
-1.75102	-0.808197	0.0736314	-10.9763	2.03945e-09	1417533_a_at	Itgb5	integrin beta 5
-1.74837	-0.806007	0.197023	-4.09093	1.61228e-06	1421524_at	Cfc1	cripto, FRL-1, cryptic family 1
-1.74831	-0.805963	0.293667	-2.74448	2.50151e-06	1453400_at	Dydc2	DPY30 domain containing 2
-1.74827	-0.805928	0.143457	-5.61792	2.46681e-05	1438665_at	Smpd3	sphingomyelin phosphodiesterase 3, neutral
-1.74755	-0.805331	0.0931858	-8.64221	1.9022e-08	1423672_at	Ttc30b	tetratricopeptide repeat domain 30B
-1.74535	-0.803518	0.101533	-7.91382	1.27193e-05	1419467_at	Clec14a	C-type lectin domain family 14, member a
-1.74524	-0.803427	0.154691	-5.19377	5.08103e-07	1457755_at	Gng8	guanine nucleotide binding protein (G protein), gamma 8
-1.74485	-0.803106	0.15318	-5.24288	5.46511e-05	1420453_at	Crygs	crystallin, gamma S
-1.74453	-0.802836	0.0959349	-8.36855	1.2611e-07	1451634_at	Airn	antisense Igf2r RNA
-1.7444	-0.802733	0.0834778	-9.61612	5.6431e-08	1455422_x_at	2012-09-04	septin 4
-1.74427	-0.802622	0.101077	-7.94072	5.64302e-09	1449376_at	Nicn1	nicolin 1
-1.74369	-0.802141	0.13512	-5.93649	8.82973e-07	1449872_at	Hspb3	heat shock protein 3
-1.74363	-0.802091	0.145659	-5.50665	5.00749e-05	1438718_at	Fgf9	fibroblast growth factor 9
-1.74237	-0.801047	0.164073	-4.88227	3.51206e-08	1437387_at	Susd5	sushi domain containing 5
-1.74233	-0.801022	0.0945487	-8.47205	1.05445e-07	1455706_at	Stxbp4	syntaxin binding protein 4
-1.74183	-0.800606	0.107064	-7.4778	0.000210466	1454649_at	Srd5a1	steroid 5 alpha-reductase 1
-1.74109	-0.799988	0.17987	-4.44759	0.000309411	1449359_at	Pax1	paired box gene 1
-1.74069	-0.799655	0.113334	-7.05572	7.33817e-06	1421784_a_at	Efna4	ephrin A4
-1.74023	-0.799276	0.186323	-4.28974	0.000438985	1418190_at	Pon1	paraoxonase 1
-1.73749	-0.797002	0.0942303	-8.45803	1.15166e-07	1450429_at	Capn6	calpain 6
-1.73544	-0.795301	0.203238	-3.91314	0.00101538	1457326_at	---	---
-1.73512	-0.795035	0.142227	-5.58991	0.00012058	1439547_at	A930007A09Rik	RIKEN cDNA A930007A09 gene
-1.73493	-0.794874	0.111712	-7.1154	0.00235096	1434528_at	Aard	alanine and arginine rich domain containing protein
-1.73489	-0.794842	0.106109	-7.49083	1.88449e-08	1435911_s_at	Slc2a12	solute carrier family 2 (facilitated glucose transporter), member 12
-1.7347	-0.794689	0.077821	-10.2118	6.31777e-09	1425868_at	Hist2h2bb	histone cluster 2, H2bb
-1.73375	-0.793893	0.219408	-3.61834	0.0110177	1425874_at	Hoxc13	homeo box C13
-1.73333	-0.793546	0.0723776	-10.964	6.56929e-09	1449377_at	Nicn1	nicolin 1
-1.73296	-0.793237	0.100486	-7.89401	0.000156084	1423405_at	Timp4	tissue inhibitor of metalloproteinase 4
-1.73284	-0.793141	0.131829	-6.01642	2.43174e-10	1453016_at	Hspb11	heat shock protein family B (small), member 11
-1.7328	-0.793102	0.0819668	-9.67589	1.13651e-05	1457145_at	Plekhg4	pleckstrin homology domain containing, family G (with RhoGef domain) member 4
-1.73249	-0.792848	0.0782217	-10.1359	7.09135e-09	1428895_at	Rftn2	raftlin family member 2
-1.73076	-0.791407	0.107951	-7.33115	8.18988e-07	1429506_at	Nkd1	naked cuticle 1 homolog (Drosophila)
-1.73061	-0.791284	0.224219	-3.52906	8.92307e-09	1438684_at	Nuak1	NUAK family, SNF1-like kinase, 1
-1.73055	-0.79123	0.0955633	-8.27964	2.1268e-05	1445787_at	5033413D22Rik	RIKEN cDNA 5033413D22 gene
-1.73003	-0.790799	0.242626	-3.25934	0.000113667	1438671_at	Ppp2r2c	protein phosphatase 2 (formerly 2A), regulatory subunit B (PR 52), gamma isoform
-1.72819	-0.789259	0.109576	-7.20283	8.88763e-08	1439391_at	Fam164c	family with sequence similarity 164, member C
-1.72784	-0.788968	0.153387	-5.14365	3.90658e-07	1433801_at	9930012K11Rik	RIKEN cDNA 9930012K11 gene
-1.7271	-0.788347	0.0682727	-11.547	4.3267e-06	1433792_at	Nrip2	nuclear receptor interacting protein 2
-1.72563	-0.787121	0.108071	-7.28335	1.47638e-07	1456385_x_at	Ubxn10	UBX domain protein 10
-1.72479	-0.786424	0.106704	-7.37012	1.11495e-06	1428960_at	Enkur	enkurin, TRPC channel interacting protein
-1.72353	-0.785365	0.114	-6.88914	1.89872e-06	1458659_at	Gm9780 /// Plac9	predicted gene 9780 /// placenta specific 9
-1.72337	-0.785231	0.127252	-6.17067	3.45694e-09	1421492_at	Hpgds	hematopoietic prostaglandin D synthase
-1.72316	-0.785058	0.122553	-6.40586	2.21194e-06	1449627_at	Osbpl6	Oxysterol binding protein-like 6
-1.72095	-0.783209	0.227425	-3.44382	0.00288848	1427477_at	Tmprss13	transmembrane protease, serine 13
-1.72072	-0.78301	0.130387	-6.00528	2.30548e-07	1454800_at	Morn2	MORN repeat containing 2
-1.71952	-0.782008	0.16728	-4.67483	2.80314e-09	1456510_x_at	Higd1c /// Mettl7a2	HIG1 domain family, member 1C /// methyltransferase like 7A2
-1.71934	-0.781853	0.186579	-4.19047	7.29068e-05	1447580_at	---	---
-1.71922	-0.781752	0.16972	-4.60612	4.94244e-06	1458104_a_at	Ccdc153	coiled-coil domain containing 153
-1.71848	-0.78113	0.280415	-2.78562	1.73799e-07	1448698_at	Ccnd1	cyclin D1
-1.71833	-0.781005	0.0994505	-7.85321	1.627e-05	1436627_at	D17Ertd663e	DNA segment, Chr 17, ERATO Doi 663, expressed
-1.71818	-0.780879	0.137035	-5.69838	1.42179e-05	1444172_at	---	---
-1.71756	-0.780359	0.101581	-7.68214	6.2044e-05	1418213_at	Krt23	keratin 23
-1.71731	-0.780153	0.220615	-3.53627	4.53655e-06	1423260_at	Id4 /// LOC100045546	inhibitor of DNA binding 4 /// similar to Id4
-1.71707	-0.779948	0.0709586	-10.9916	2.97271e-06	1457881_at	Osbpl6	oxysterol binding protein-like 6
-1.71697	-0.779867	0.115389	-6.75857	1.51387e-07	1428922_at	1200009O22Rik	RIKEN cDNA 1200009O22 gene
-1.71503	-0.778231	0.100991	-7.70592	4.09841e-07	1435359_at	LOC100047284 /// Mtss1l	similar to CDNA sequence BC060632 /// metastasis suppressor 1-like
-1.71499	-0.778196	0.131788	-5.90493	1.3574e-05	1425310_a_at	Emid2	EMI domain containing 2
-1.71493	-0.77815	0.0914722	-8.50695	0.000134447	1439836_at	Asb15	ankyrin repeat and SOCS box-containing 15
-1.71404	-0.777404	0.120523	-6.45026	5.58577e-05	1421048_a_at	Ypel1	yippee-like 1 (Drosophila)
-1.71315	-0.77665	0.0892917	-8.6979	7.16888e-08	1436244_a_at	Tle2	transducin-like enhancer of split 2, homolog of Drosophila E(spl)
-1.71283	-0.776383	0.0846496	-9.17172	7.85e-07	1427890_a_at	Lrrc56	leucine rich repeat containing 56
-1.71257	-0.77616	0.173248	-4.48006	0.000865599	1436296_x_at	Dnaic2	dynein, axonemal, intermediate chain 2
-1.71244	-0.776053	0.117417	-6.60939	0.000192049	1419430_at	Cyp26a1	cytochrome P450, family 26, subfamily a, polypeptide 1
-1.7118	-0.775514	0.115062	-6.73995	8.05724e-10	1448465_at	Nipsnap1	4-nitrophenylphosphatase domain and non-neuronal SNAP25-like protein homolog 1 (C. elegans)
-1.71161	-0.775358	0.0804057	-9.64307	1.98278e-09	1417676_a_at	Ptpro	protein tyrosine phosphatase, receptor type, O
-1.71147	-0.775238	0.0890177	-8.7088	7.03778e-08	1437568_at	Mmp16	matrix metallopeptidase 16
-1.71094	-0.774791	0.149824	-5.17134	9.98393e-09	1447556_x_at	1700094D03Rik	RIKEN cDNA 1700094D03 gene
-1.71039	-0.774322	0.145849	-5.30907	8.00479e-10	1423630_at	Cygb	cytoglobin
-1.70884	-0.773019	0.129437	-5.97216	9.21414e-11	1434193_at	OTTMUSG00000009332	predicted gene, OTTMUSG00000009332
-1.7088	-0.772984	0.086238	-8.96338	8.17431e-07	1449396_at	Aoc3	amine oxidase, copper containing 3
-1.70869	-0.77289	0.120159	-6.43223	0.000115194	1431450_at	4930444P10Rik	RIKEN cDNA 4930444P10 gene
-1.7079	-0.772222	0.0899386	-8.5861	1.82678e-10	1448147_at	Tnfrsf19	tumor necrosis factor receptor superfamily, member 19
-1.70778	-0.772119	0.109353	-7.06078	4.42354e-07	1448729_a_at	2012-09-04	septin 4
-1.70734	-0.771754	0.0734321	-10.5098	1.22602e-07	1449509_at	Serf1	small EDRK-rich factor 1
-1.70726	-0.771679	0.0976129	-7.9055	3.83093e-07	1453168_at	1700029J07Rik	RIKEN cDNA 1700029J07 gene
-1.70661	-0.771137	0.0883408	-8.72912	1.75406e-06	1432075_a_at	Tekt1	tektin 1
-1.70634	-0.770909	0.13164	-5.85621	0.000794132	1423288_s_at	Cbln1	cerebellin 1 precursor protein
-1.70565	-0.770323	0.106717	-7.21838	0.000255448	1457766_at	Wfdc6a	WAP four-disulfide core domain 6A
-1.70483	-0.769629	0.0839772	-9.16473	3.43687e-08	1417528_at	Spag6	sperm associated antigen 6
-1.70455	-0.769395	0.124973	-6.15647	4.69782e-10	1417826_at	Akr1e1	aldo-keto reductase family 1, member E1
-1.70453	-0.769378	0.127781	-6.02108	1.24269e-07	1434275_at	Nkd2	naked cuticle 2 homolog (Drosophila)
-1.70255	-0.767698	0.113518	-6.76281	2.42634e-06	1427411_s_at	Dleu2	deleted in lymphocytic leukemia, 2
-1.70245	-0.767611	0.118458	-6.48002	1.09294e-05	1421912_at	Slc23a1	solute carrier family 23 (nucleobase transporters), member 1
-1.70223	-0.767426	0.131764	-5.82426	3.33284e-10	1451322_at	Cmbl	carboxymethylenebutenolidase-like (Pseudomonas)
-1.70072	-0.766142	0.0625117	-12.256	0.00164573	1417686_at	Lgals12	lectin, galactose binding, soluble 12
-1.70069	-0.766116	0.12222	-6.26834	2.34892e-07	1418460_at	Sh3d19	SH3 domain protein D19
-1.70058	-0.766029	0.0813741	-9.41368	2.19932e-08	1440928_at	D630037F22Rik	RIKEN cDNA D630037F22 gene
-1.70013	-0.765642	0.121857	-6.28311	9.71048e-07	1435259_s_at	Tmem141	transmembrane protein 141
-1.69938	-0.765008	0.124557	-6.14181	1.02282e-10	1460196_at	Cbr1	carbonyl reductase 1
-1.69933	-0.76497	0.11838	-6.46196	0.00087004	1422236_at	Ttc39d	tetratricopeptide repeat domain 39D
-1.6991	-0.76477	0.056839	-13.455	0.000450591	1440608_at	---	---
-1.69854	-0.764298	0.0855948	-8.92925	3.65031e-05	1437059_at	Sox21	SRY-box containing gene 21
-1.69813	-0.763947	0.177907	-4.29408	1.14919e-06	1425526_a_at	Prrx1	paired related homeobox 1
-1.69794	-0.763784	0.0964278	-7.92079	0.00185739	1420683_at	Bnipl	BCL2/adenovirus E1B 19kD interacting protein like
-1.69729	-0.763231	0.114563	-6.66213	8.44641e-05	1427018_at	Tsnaxip1	translin-associated factor X (Tsnax) interacting protein 1
-1.69702	-0.763003	0.132059	-5.77774	1.35685e-08	1424634_at	Tceal1	transcription elongation factor A (SII)-like 1
-1.69675	-0.76277	0.138409	-5.51099	1.34902e-09	1448545_at	Sdc2	syndecan 2
-1.69538	-0.761611	0.0905773	-8.40841	1.12991e-07	1424133_at	Tmem98	transmembrane protein 98
-1.6952	-0.761454	0.100563	-7.57191	2.28004e-06	1417178_at	Gipc2	GIPC PDZ domain containing family, member 2
-1.69429	-0.760683	0.104865	-7.25392	2.32291e-06	1436593_at	1700016K19Rik	RIKEN cDNA 1700016K19 gene
-1.69351	-0.760016	0.107052	-7.09948	4.43179e-06	1419564_at	Zfp467	zinc finger protein 467
-1.69319	-0.759742	0.0932543	-8.14699	3.64591e-07	1440355_at	Kctd12b	potassium channel tetramerisation domain containing 12b
-1.6922	-0.758904	0.10393	-7.3021	1.655e-06	1419762_at	Ubd	ubiquitin D
-1.69137	-0.758188	0.0964665	-7.85961	1.07479e-07	1428835_at	Myh14	myosin, heavy polypeptide 14
-1.69103	-0.7579	0.140626	-5.38945	3.99714e-05	1453421_at	Srr	serine racemase
-1.691	-0.757877	0.121109	-6.25782	2.04779e-06	1417635_at	Spa17	sperm autoantigenic protein 17
-1.69099	-0.757868	0.138876	-5.45715	3.46226e-05	1436785_a_at	1110069O07Rik	RIKEN cDNA 1110069O07 gene
-1.69075	-0.757666	0.129772	-5.83844	2.93487e-07	1456681_at	Ptchd1	patched domain containing 1
-1.68974	-0.756797	0.127217	-5.94886	1.04092e-11	1417011_at	Sdc2	syndecan 2
-1.6893	-0.75643	0.0787255	-9.60845	4.50099e-05	1450988_at	Lgr5	leucine rich repeat containing G protein coupled receptor 5
-1.68899	-0.756164	0.12169	-6.21385	7.22035e-06	1417836_at	Gpx7	glutathione peroxidase 7
-1.68886	-0.756049	0.144655	-5.22658	4.04525e-10	1436426_at	Cc2d2a	coiled-coil and C2 domain containing 2A
-1.68859	-0.755823	0.0745241	-10.142	6.91153e-05	1429546_at	4930423K06Rik	RIKEN cDNA 4930423K06 gene
-1.6882	-0.755485	0.0802551	-9.41355	2.51715e-05	1443821_at	---	---
-1.68799	-0.755305	0.257623	-2.93183	0.00889525	1418818_at	Aqp5 /// LOC100046616	aquaporin 5 /// similar to aquaporin 5
-1.68772	-0.755075	0.0981057	-7.69655	1.29219e-07	1418532_at	Fzd2	frizzled homolog 2 (Drosophila)
-1.68675	-0.754247	0.0806851	-9.34803	1.9487e-10	1456195_x_at	Itgb5	integrin beta 5
-1.6857	-0.75335	0.162679	-4.6309	3.46589e-07	1428447_at	Tmem14a	transmembrane protein 14A
-1.68506	-0.752796	0.0954727	-7.88493	3.3941e-08	1435830_a_at	5430435G22Rik	RIKEN cDNA 5430435G22 gene
-1.6849	-0.752662	0.113712	-6.61904	1.89124e-08	1449688_at	D10Ertd610e	DNA segment, Chr 10, ERATO Doi 610, expressed
-1.68338	-0.75136	0.127907	-5.87427	2.2021e-05	1452961_at	1200009O22Rik	RIKEN cDNA 1200009O22 gene
-1.68321	-0.751214	0.108815	-6.9036	4.68677e-09	1420996_at	Plxna3	plexin A3
-1.68293	-0.750978	0.117853	-6.37216	2.72638e-05	1429372_at	Sox11	SRY-box containing gene 11
-1.6826	-0.750695	0.145847	-5.14715	1.12133e-07	1449084_s_at	Sh3d19	SH3 domain protein D19
-1.68142	-0.749684	0.172797	-4.33853	1.04362e-05	1442349_at	C630028N24Rik	RIKEN cDNA C630028N24 gene
-1.68131	-0.749583	0.094157	-7.96099	3.46179e-09	1418781_at	Nat9	N-acetyltransferase 9 (GCN5-related, putative)
-1.68127	-0.749551	0.131046	-5.71977	0.000358465	1457953_at	---	---
-1.68041	-0.748814	0.233683	-3.2044	0.00490395	1455689_at	Fzd10	frizzled homolog 10 (Drosophila)
-1.68025	-0.748677	0.129699	-5.77244	2.33779e-07	1423495_at	Decr2	2-4-dienoyl-Coenzyme A reductase 2, peroxisomal
-1.67955	-0.748077	0.238777	-3.13294	2.89132e-06	1434647_at	Egflam	EGF-like, fibronectin type III and laminin G domains
-1.6794	-0.747948	0.0790404	-9.46286	5.43916e-05	1436786_at	1110069O07Rik	RIKEN cDNA 1110069O07 gene
-1.67911	-0.747699	0.110083	-6.79214	6.21005e-09	1416474_at	Igdcc4	immunoglobulin superfamily, DCC subclass, member 4
-1.67771	-0.746489	0.103648	-7.20217	7.42173e-11	1456133_x_at	Itgb5	integrin beta 5
-1.67744	-0.746263	0.135505	-5.50728	0.000168866	1436556_at	Tmem139	transmembrane protein 139
-1.67727	-0.746118	0.126305	-5.90726	1.35089e-05	1422779_at	Smpd3	sphingomyelin phosphodiesterase 3, neutral
-1.67698	-0.745869	0.0640112	-11.6522	4.58499e-11	1416872_at	Tspan6	tetraspanin 6
-1.67697	-0.745854	0.207422	-3.59582	1.82217e-06	1456346_at	---	---
-1.67668	-0.745609	0.0700995	-10.6364	2.12495e-05	1447915_x_at	Tmem204	transmembrane protein 204
-1.67627	-0.745252	0.115965	-6.42655	4.71238e-07	1452792_at	Dzip1	DAZ interacting protein 1
-1.67622	-0.745211	0.130747	-5.69964	2.19455e-05	1421379_at	Zfp354b	zinc finger protein 354B
-1.67598	-0.745008	0.116122	-6.41572	0.000768148	1423287_at	Cbln1	cerebellin 1 precursor protein
-1.67524	-0.744369	0.117779	-6.32007	0.00178035	1449318_at	LOC100045019 /// Tubg2	similar to Tubulin, gamma 2 /// tubulin, gamma 2
-1.67446	-0.743696	0.186219	-3.99365	9.06254e-08	1419104_at	Abhd6	abhydrolase domain containing 6
-1.67432	-0.743576	0.160492	-4.63311	1.96678e-05	1430620_at	4930588N13Rik	RIKEN cDNA 4930588N13 gene
-1.67368	-0.743024	0.139242	-5.3362	0.00285395	1421497_at	Gpha2	glycoprotein hormone alpha 2
-1.6736	-0.742958	0.131491	-5.65027	0.000265663	1440603_at	---	---
-1.67349	-0.742863	0.0918058	-8.09168	6.66159e-09	1451583_a_at	Mmgt2	membrane magnesium transporter 2
-1.67322	-0.742626	0.105618	-7.03121	1.12902e-06	1430310_at	Tspan11	tetraspanin 11
-1.67188	-0.741471	0.145792	-5.08582	7.66091e-05	1436787_x_at	1110069O07Rik	RIKEN cDNA 1110069O07 gene
-1.67081	-0.74055	0.106189	-6.97387	0.00122122	1418537_at	Isoc2b	isochorismatase domain containing 2b
-1.67035	-0.74015	0.144002	-5.13984	3.21051e-06	1440670_at	---	---
-1.66974	-0.739627	0.114291	-6.47146	0.00123264	1435606_at	Gal3st4	galactose-3-O-sulfotransferase 4
-1.66963	-0.739532	0.115039	-6.42854	4.69077e-06	1460121_at	9630010G10Rik	RIKEN cDNA 9630010G10 gene
-1.6696	-0.739499	0.144412	-5.12077	3.94487e-06	1448656_at	Cacnb3	calcium channel, voltage-dependent, beta 3 subunit
-1.66942	-0.739346	0.0709928	-10.4144	4.65422e-09	1435468_at	B3gnt9	UDP-GlcNAc:betaGal beta-1,3-N-acetylglucosaminyltransferase 9
-1.66912	-0.739085	0.143738	-5.1419	2.46073e-06	1439566_at	Gprin3	GPRIN family member 3
-1.66843	-0.738495	0.171692	-4.30128	0.00397855	1419133_at	Evpl	envoplakin
-1.66839	-0.738459	0.112147	-6.58477	0.000321857	1435207_at	Dixdc1	DIX domain containing 1
-1.66833	-0.738406	0.122088	-6.04816	3.74251e-05	1439669_at	6430571L13Rik	RIKEN cDNA 6430571L13 gene
-1.66722	-0.737441	0.0876436	-8.41409	3.07251e-07	1419426_s_at	Ccl21a /// Ccl21b /// Ccl21c	chemokine (C-C motif) ligand 21A /// chemokine (C-C motif) ligand 21B /// chemokine (C-C motif) ligand 21C (leucine)
-1.66711	-0.737346	0.114321	-6.44979	0.000113626	1450974_at	Timp4	tissue inhibitor of metalloproteinase 4
-1.66667	-0.736966	0.256565	-2.87243	5.76843e-07	1456329_at	Prtg	protogenin homolog (Gallus gallus)
-1.66662	-0.736921	0.148467	-4.96352	0.000195948	1426430_at	Jag2	jagged 2
-1.66608	-0.736462	0.0978896	-7.52339	5.95417e-05	1438699_at	Srd5a1	steroid 5 alpha-reductase 1
-1.66555	-0.736003	0.13178	-5.58507	1.43636e-05	1453259_at	Insc	inscuteable homolog (Drosophila)
-1.66523	-0.73572	0.101802	-7.227	1.16181e-05	1455147_at	---	---
-1.66475	-0.735304	0.12542	-5.86273	1.48106e-05	1441772_at	P2rx4	purinergic receptor P2X, ligand-gated ion channel 4
-1.66466	-0.73523	0.063237	-11.6266	3.00974e-06	1430543_at	Clip3	CAP-GLY domain containing linker protein 3
-1.66457	-0.735151	0.0885283	-8.30413	1.4107e-07	1448876_at	Evc	Ellis van Creveld gene homolog (human)
-1.66452	-0.73511	0.0830813	-8.84809	3.24237e-07	1433670_at	Emp2	epithelial membrane protein 2
-1.66376	-0.73445	0.145789	-5.03775	0.00154563	1460463_at	H60c	histocompatibility 60c
-1.66327	-0.734022	0.147561	-4.97437	0.000157148	1442652_at	Gm410	predicted gene 410
-1.66273	-0.733554	0.149637	-4.90224	0.000114051	1457299_at	Grm4	glutamate receptor, metabotropic 4
-1.66252	-0.733374	0.064749	-11.3264	2.27502e-06	1420855_at	Eln	elastin
-1.66225	-0.733136	0.107879	-6.79588	1.23913e-09	1417298_at	Ebpl	emopamil binding protein-like
-1.66222	-0.733109	0.154164	-4.7554	9.75051e-05	1439761_x_at	D830026I12Rik	RIKEN cDNA D830026I12 gene
-1.6611	-0.732136	0.196558	-3.72478	8.49955e-05	1427367_at	Efcab4a	EF-hand calcium binding domain 4A
-1.66089	-0.731956	0.0934201	-7.83511	5.56603e-08	1454902_at	Prkcz	protein kinase C, zeta
-1.66084	-0.731911	0.110017	-6.6527	8.15934e-10	1417801_a_at	Ppfibp2	protein tyrosine phosphatase, receptor-type, F interacting protein, binding protein 2
-1.66069	-0.731782	0.140327	-5.21485	5.80352e-05	1439491_at	Lrrc38	leucine rich repeat containing 38
-1.66063	-0.73173	0.122352	-5.98051	9.96058e-07	1455973_at	Gm11992	predicted gene 11992
-1.66061	-0.731714	0.124493	-5.87755	2.64306e-05	1456823_at	Gm70	predicted gene 70
-1.66021	-0.731364	0.140568	-5.20291	5.72836e-07	1422798_at	Cntnap2	contactin associated protein-like 2
-1.66013	-0.731298	0.157106	-4.65479	9.98275e-05	1421471_at	Npy1r	neuropeptide Y receptor Y1
-1.65919	-0.730483	0.0971437	-7.51961	0.0101139	1418849_x_at	Aqp7	aquaporin 7
-1.65881	-0.730147	0.148889	-4.90395	4.49622e-06	1451650_at	Ddo	D-aspartate oxidase
-1.65873	-0.730079	0.0928269	-7.86495	1.16541e-07	1416598_at	Glis2	GLIS family zinc finger 2
-1.6587	-0.730053	0.0691202	-10.5621	3.73497e-09	1418796_at	Clec11a	C-type lectin domain family 11, member a
-1.65843	-0.729814	0.134641	-5.42044	1.0114e-05	1429953_at	2210011C24Rik	RIKEN cDNA 2210011C24 gene
-1.65811	-0.729539	0.16469	-4.42976	3.44049e-06	1452904_at	1700026L06Rik	RIKEN cDNA 1700026L06 gene
-1.65751	-0.729021	0.220966	-3.29924	0.000427881	1425092_at	Cdh10	cadherin 10
-1.6564	-0.728049	0.10777	-6.75559	6.7885e-05	1439658_at	Lmod3	leiomodin 3 (fetal)
-1.65586	-0.727584	0.111668	-6.51562	7.10465e-05	1453396_at	Wdr38	WD repeat domain 38
-1.65582	-0.727547	0.085589	-8.50047	1.00412e-07	1417843_s_at	Eps8l2	EPS8-like 2
-1.65561	-0.727365	0.094128	-7.7274	3.94119e-07	1438915_at	6720401G13Rik	RIKEN cDNA 6720401G13 gene
-1.6543	-0.726217	0.1898	-3.82622	4.30646e-06	1419229_at	Rhox4a /// Rhox4b /// Rhox4c /// Rhox4d /// Rhox4e /// Rhox4f /// Rhox4g	reproductive homeobox 4A /// reproductive homeobox 4B /// reproductive homeobox 4C /// reproductive homeobox 4D /// reproductive homeobox 4E /// reproductive homeobox 4F /// reproductive homeobox 4G
-1.65425	-0.726176	0.142498	-5.09606	7.49344e-05	1429621_at	Cand2	cullin-associated and neddylation-dissociated 2 (putative)
-1.65411	-0.726059	0.109679	-6.61987	6.81867e-05	1444450_at	Rab42	RAB42, member RAS oncogene family
-1.65382	-0.7258	0.189484	-3.8304	1.61275e-06	1439963_x_at	Fam154b	family with sequence similarity 154, member B
-1.65361	-0.725621	0.101333	-7.16074	1.44486e-06	1434905_at	Ndufa4l2	NADH dehydrogenase (ubiquinone) 1 alpha subcomplex, 4-like 2
-1.65308	-0.725156	0.071255	-10.1769	2.04929e-07	1448201_at	Sfrp2	secreted frizzled-related protein 2
-1.65278	-0.724891	0.160495	-4.51658	2.30501e-05	1456507_at	Zfp454	zinc finger protein 454
-1.6518	-0.724039	0.209913	-3.44924	4.47696e-05	1442791_x_at	6720407P12Rik	RIKEN cDNA 6720407P12 gene
-1.65144	-0.723728	0.126389	-5.72618	0.000205512	1444476_at	D030007L05Rik	RIKEN cDNA D030007L05 gene
-1.6509	-0.723253	0.0844896	-8.56026	0.000848482	1436335_at	Plch2	phospholipase C, eta 2
-1.6508	-0.723161	0.197512	-3.66136	5.82844e-06	1453308_at	8430429K09Rik	RIKEN cDNA 8430429K09 gene
-1.65048	-0.722887	0.179009	-4.03827	4.81237e-06	1420360_at	Dkk1	dickkopf homolog 1 (Xenopus laevis)
-1.64975	-0.722246	0.117204	-6.1623	8.0155e-06	1419464_at	Wdr86	WD repeat domain 86
-1.64813	-0.720828	0.127047	-5.67373	2.07882e-05	1422550_a_at	Mtap6	microtubule-associated protein 6
-1.64795	-0.720677	0.0944589	-7.62953	4.70941e-06	1456905_at	Ccdc24	coiled-coil domain containing 24
-1.6479	-0.720627	0.126667	-5.68914	3.34626e-09	1448539_a_at	Acy3	aspartoacylase (aminoacylase) 3
-1.64735	-0.720146	0.104211	-6.91045	0.00206016	1439560_x_at	Gm5480	predicted gene 5480
-1.64697	-0.719816	0.0518927	-13.8712	7.87683e-10	1428446_at	Dync2li1 /// LOC100048514	dynein cytoplasmic 2 light intermediate chain 1 /// similar to Dynein cytoplasmic 2 light intermediate chain 1
-1.64615	-0.719093	0.152267	-4.72257	3.11396e-05	1435993_at	Gm11272	predicted gene 11272
-1.64612	-0.719068	0.0802763	-8.95742	4.63761e-08	1417839_at	Cldn5	claudin 5
-1.64597	-0.718934	0.0533614	-13.4729	1.04389e-06	1431877_a_at	Grhl2	grainyhead-like 2 (Drosophila)
-1.64508	-0.718159	0.0702488	-10.2231	2.29163e-06	1430135_at	Dnase2a	deoxyribonuclease II alpha
-1.64479	-0.717903	0.136871	-5.2451	2.03236e-08	1424902_at	Plxdc1	plexin domain containing 1
-1.64396	-0.717175	0.107472	-6.67315	0.00573745	1434921_at	Nr2e1	nuclear receptor subfamily 2, group E, member 1
-1.64356	-0.71682	0.0894066	-8.01753	1.78613e-05	1455792_x_at	Ndn	necdin
-1.64291	-0.71625	0.163486	-4.38111	1.99327e-05	1418484_at	Tekt2	tektin 2
-1.6427	-0.716067	0.102081	-7.01469	1.49129e-06	1434793_at	Wdr78	WD repeat domain 78
-1.64203	-0.715482	0.0674129	-10.6134	2.58602e-07	1423702_at	H1f0	H1 histone family, member 0
-1.64139	-0.714921	0.118505	-6.03284	0.000393941	1431936_a_at	Neu2	neuraminidase 2
-1.64097	-0.714551	0.0846986	-8.4364	6.71223e-05	1430168_at	Cstad	CSA-conditional, T cell activation-dependent protein
-1.63999	-0.713683	0.128122	-5.57032	5.25026e-06	1417596_at	B9d1	B9 protein domain 1
-1.63958	-0.713323	0.0685247	-10.4097	1.84643e-06	1428983_at	Scx	scleraxis
-1.63954	-0.713291	0.125755	-5.67208	1.44614e-05	1454157_a_at	Pla2g2d	phospholipase A2, group IID
-1.63912	-0.71292	0.0749824	-9.50784	3.21575e-06	1441481_at	Mfap3l	microfibrillar-associated protein 3-like
-1.63745	-0.711448	0.0777837	-9.14649	2.96398e-07	1421101_a_at	Ldb2	LIM domain binding 2
-1.63715	-0.711187	0.0911986	-7.79823	0.000206514	1419539_at	Irx4	Iroquois related homeobox 4 (Drosophila)
-1.63702	-0.711069	0.0559764	-12.703	2.44483e-08	1425391_a_at	Osbpl5	oxysterol binding protein-like 5
-1.63679	-0.710866	0.0850875	-8.35453	4.16905e-07	1418383_at	Apcdd1	adenomatosis polyposis coli down-regulated 1
-1.6367	-0.710787	0.11291	-6.29517	6.12765e-06	1457897_at	---	---
-1.63569	-0.709902	0.126581	-5.6083	2.19977e-08	1430780_a_at	Pmm1	phosphomannomutase 1
-1.63542	-0.709661	0.13824	-5.13356	7.02589e-09	1452284_at	Ptprz1	protein tyrosine phosphatase, receptor type Z, polypeptide 1
-1.63489	-0.709191	0.0583959	-12.1445	5.65938e-05	1429166_s_at	Clmn	calmin
-1.63444	-0.708793	0.13289	-5.33369	1.61141e-08	1424692_at	2810055F11Rik	RIKEN cDNA 2810055F11 gene
-1.63425	-0.708631	0.0467425	-15.1603	1.23991e-05	1458997_at	Iglon5	IgLON family member 5
-1.63411	-0.708507	0.0897933	-7.89042	1.55742e-05	1423891_at	Gstt3	glutathione S-transferase, theta 3
-1.63402	-0.708422	0.103418	-6.85008	6.60658e-06	1431130_at	2010110P09Rik	RIKEN cDNA 2010110P09 gene
-1.63365	-0.7081	0.0836902	-8.46097	3.10223e-07	1438231_at	Foxp2	forkhead box P2
-1.63336	-0.707846	0.101696	-6.96041	8.64815e-07	1456640_at	Sh3rf2	SH3 domain containing ring finger 2
-1.63207	-0.706699	0.132777	-5.32244	4.6103e-05	1440889_at	BC006965	cDNA sequence BC006965
-1.6317	-0.70638	0.0909079	-7.77028	1.85842e-07	1456214_at	Pcdh7	protocadherin 7
-1.63132	-0.706042	0.109345	-6.45704	1.26836e-06	1460476_s_at	Fam13c	family with sequence similarity 13, member C
-1.63079	-0.705569	0.103987	-6.78517	9.46785e-07	1419061_at	Rhod	ras homolog gene family, member D
-1.63038	-0.705212	0.103788	-6.79474	5.23827e-07	1444786_at	Nol3	nucleolar protein 3 (apoptosis repressor with CARD domain)
-1.63006	-0.704924	0.0836012	-8.43199	1.17692e-07	1429032_at	Micalcl	MICAL C-terminal like
-1.62999	-0.704867	0.0625653	-11.2661	3.08963e-05	1429027_at	Snord123	small nucleolar RNA, C/D box 123
-1.62973	-0.704634	0.0725133	-9.71731	1.76654e-05	1423959_at	Ropn1l	ropporin 1-like
-1.62949	-0.704421	0.139748	-5.04065	2.95454e-06	1416713_at	Tppp3	tubulin polymerization-promoting protein family member 3
-1.62891	-0.70391	0.193257	-3.64234	2.77908e-07	1449510_at	Zfp467	zinc finger protein 467
-1.62888	-0.703881	0.0984255	-7.1514	0.000434773	1447771_at	---	---
-1.6279	-0.703008	0.129415	-5.4322	4.86015e-08	1425272_at	Emp2	epithelial membrane protein 2
-1.6275	-0.70266	0.16425	-4.27799	7.58629e-11	1450475_at	Dlx3	distal-less homeobox 3
-1.62585	-0.701192	0.176073	-3.9824	4.3886e-06	1420718_at	Odz2	odd Oz/ten-m homolog 2 (Drosophila)
-1.62531	-0.700718	0.0530325	-13.213	8.35609e-06	1441940_x_at	Klhdc8a	kelch domain containing 8A
-1.6249	-0.700355	0.0967275	-7.24049	6.27827e-06	1442428_at	---	---
-1.62424	-0.699766	0.0873085	-8.01486	6.46791e-06	1434165_at	Clic6	chloride intracellular channel 6
-1.62346	-0.699068	0.097107	-7.19894	1.05026e-06	1441259_s_at	Ift122	intraflagellar transport 122 homolog (Chlamydomonas)
-1.62328	-0.698914	0.189068	-3.69663	3.48924e-10	1424099_at	Gpx8	glutathione peroxidase 8 (putative)
-1.62223	-0.697983	0.0937807	-7.44271	6.65147e-07	1421172_at	Adam12	a disintegrin and metallopeptidase domain 12 (meltrin alpha)
-1.62217	-0.697926	0.0567849	-12.2907	1.60388e-05	1447495_at	Fank1	fibronectin type 3 and ankyrin repeat domains 1
-1.62149	-0.697323	0.116021	-6.0103	4.23379e-06	1460578_at	Fgd5	FYVE, RhoGEF and PH domain containing 5
-1.6214	-0.697239	0.0832322	-8.37703	1.06905e-05	1431136_at	Rab36	RAB36, member RAS oncogene family
-1.62139	-0.697231	0.057945	-12.0326	8.11085e-06	1449093_at	Ctf1	cardiotrophin 1
-1.6213	-0.697149	0.0762841	-9.13885	3.29412e-08	1416473_a_at	Igdcc4	immunoglobulin superfamily, DCC subclass, member 4
-1.62091	-0.696805	0.125989	-5.53066	2.96402e-05	1428387_at	Acsl3	acyl-CoA synthetase long-chain family member 3
-1.61958	-0.695616	0.15341	-4.53436	1.01241e-06	1428577_at	Ppfia4	protein tyrosine phosphatase, receptor type, f polypeptide (PTPRF), interacting protein (liprin), alpha 4
-1.61743	-0.693707	0.17242	-4.02335	1.50116e-05	1425775_at	Zfp820	zinc finger protein 820
-1.61725	-0.693539	0.100075	-6.93021	6.8e-08	1428578_s_at	Ppfia4	protein tyrosine phosphatase, receptor type, f polypeptide (PTPRF), interacting protein (liprin), alpha 4
-1.6171	-0.69341	0.0895531	-7.74301	2.85641e-07	1434776_at	Sema5a	sema domain, seven thrombospondin repeats (type 1 and type 1-like), transmembrane domain (TM) and short cytoplasmic domain, (semaphorin) 5A
-1.61635	-0.692741	0.0826185	-8.38482	4.03672e-09	1452106_at	Npnt	nephronectin
-1.61511	-0.691634	0.0902434	-7.66409	1.36548e-06	1419315_at	Slamf9	SLAM family member 9
-1.61507	-0.691598	0.0542286	-12.7534	8.67077e-08	1431381_at	3110005L24Rik	RIKEN cDNA 3110005L24 gene
-1.61485	-0.691405	0.14117	-4.89766	4.65642e-06	1455199_at	AI429214	expressed sequence AI429214
-1.61463	-0.691205	0.102991	-6.71129	2.68314e-06	1427410_at	Dleu2	deleted in lymphocytic leukemia, 2
-1.61455	-0.69113	0.09426	-7.33216	4.59183e-08	1425043_s_at	0610037D15Rik	RIKEN cDNA 0610037D15 gene
-1.61425	-0.690867	0.051956	-13.2972	1.18191e-05	1455426_at	Epha3	Eph receptor A3
-1.61376	-0.690423	0.0593123	-11.6405	4.74374e-05	1432609_at	---	---
-1.61354	-0.69023	0.0696241	-9.91366	6.37187e-05	1448227_at	Grb7	growth factor receptor bound protein 7
-1.61331	-0.690019	0.0627528	-10.9958	1.52543e-08	1447933_at	Kif26a	kinesin family member 26A
-1.61325	-0.689972	0.0592977	-11.6357	2.537e-06	1437750_at	Tmem158	Transmembrane protein 158
-1.61258	-0.689372	0.147809	-4.66394	3.27743e-06	1449687_at	D10Ertd610e	DNA segment, Chr 10, ERATO Doi 610, expressed
-1.61221	-0.689038	0.172921	-3.9847	0.000287979	1456969_at	Adamts5	a disintegrin-like and metallopeptidase (reprolysin type) with thrombospondin type 1 motif, 5 (aggrecanase-2)
-1.61182	-0.688687	0.0936504	-7.3538	3.25663e-08	1439753_x_at	Six4	sine oculis-related homeobox 4 homolog (Drosophila)
-1.61162	-0.688509	0.131579	-5.23268	4.49204e-06	1422711_a_at	Pnck	pregnancy upregulated non-ubiquitously expressed CaM kinase
-1.61127	-0.688197	0.142579	-4.82676	9.92994e-08	1460413_s_at	Zdhhc1	zinc finger, DHHC domain containing 1
-1.61118	-0.688116	0.0832696	-8.26371	2.44645e-06	1418379_s_at	Gpr124	G protein-coupled receptor 124
-1.61095	-0.687915	0.103306	-6.65901	1.99492e-09	1428501_at	1110051M20Rik /// LOC100048133	RIKEN cDNA 1110051M20 gene /// similar to 1110051M20Rik protein
-1.61093	-0.687894	0.106728	-6.44531	0.00235211	1434091_at	Faah	fatty acid amide hydrolase
-1.60851	-0.685726	0.132284	-5.18374	4.28007e-07	1450839_at	D0H4S114	DNA segment, human D4S114
-1.60798	-0.685248	0.11649	-5.88248	2.0843e-05	1442955_at	---	---
-1.60798	-0.685247	0.117794	-5.81736	3.13823e-07	1436617_at	Cetn4	centrin 4
-1.60785	-0.685134	0.114013	-6.00927	1.09524e-05	1453418_at	Col24a1	collagen, type XXIV, alpha 1
-1.60759	-0.684902	0.0836776	-8.18501	0.0121886	1456555_at	Ccdc67	coiled-coil domain containing 67
-1.60693	-0.684303	0.106883	-6.40236	0.000218084	1441187_at	E330037M01Rik	RIKEN cDNA E330037M01 gene
-1.60693	-0.684303	0.133946	-5.10878	0.000547336	1434726_at	Tmem146	transmembrane protein 146
-1.60684	-0.68423	0.0636075	-10.7571	0.000187509	1456883_at	Stox1	storkhead box 1
-1.6065	-0.683918	0.0852197	-8.02535	1.10424e-05	1434575_at	Epb4.1l1	erythrocyte protein band 4.1-like 1
-1.60625	-0.683699	0.100391	-6.81034	4.90803e-06	1417701_at	Ppp1r14c	protein phosphatase 1, regulatory (inhibitor) subunit 14c
-1.60522	-0.682774	0.0643254	-10.6144	7.88049e-06	1435383_x_at	Ndn	necdin
-1.60489	-0.682475	0.0952199	-7.16736	7.61436e-07	1441047_at	Slc45a4	solute carrier family 45, member 4
-1.60487	-0.682454	0.0824414	-8.27805	8.95798e-07	1450770_at	3632451O06Rik	RIKEN cDNA 3632451O06 gene
-1.6042	-0.681858	0.105402	-6.4691	9.1071e-10	1438477_a_at	Mcee	methylmalonyl CoA epimerase
-1.60415	-0.681807	0.0881769	-7.73225	6.76298e-05	1426621_a_at	Ppp2r2b	protein phosphatase 2 (formerly 2A), regulatory subunit B (PR 52), beta isoform
-1.60306	-0.680825	0.0794275	-8.57165	1.04259e-06	1455044_at	Tmem44	transmembrane protein 44
-1.60229	-0.680139	0.138697	-4.90379	0.0043449	1440765_at	Fras1	Fraser syndrome 1 homolog (human)
-1.60224	-0.680086	0.11955	-5.68872	1.4723e-07	1435258_at	Tmem141	transmembrane protein 141
-1.60221	-0.680061	0.0680998	-9.98625	0.00239011	1449757_x_at	Dntt	deoxynucleotidyltransferase, terminal
-1.60198	-0.679852	0.113475	-5.99123	1.44835e-08	1450332_s_at	Fmo5	flavin containing monooxygenase 5
-1.60195	-0.679827	0.0542492	-12.5316	1.07931e-05	1437989_at	Pde8b	phosphodiesterase 8B
-1.60114	-0.679103	0.142714	-4.7585	2.91601e-07	1438316_a_at	Ccdc102a	coiled-coil domain containing 102A
-1.60095	-0.678929	0.0666527	-10.1861	2.07589e-09	1425991_a_at	Kank2	KN motif and ankyrin repeat domains 2
-1.60074	-0.678737	0.239609	-2.83269	0.0019594	1445248_at	---	---
-1.60005	-0.678121	0.0713055	-9.51008	6.08373e-07	1416716_at	Efs	embryonal Fyn-associated substrate
-1.59945	-0.67758	0.191597	-3.53649	1.23051e-06	1427338_at	Crocc	ciliary rootlet coiled-coil, rootletin
-1.59932	-0.67746	0.138918	-4.87668	2.61634e-05	1443963_at	Aff2	AF4/FMR2 family, member 2
-1.59888	-0.677061	0.080402	-8.42095	1.08025e-07	1451550_at	Ephb3	Eph receptor B3
-1.59818	-0.676429	0.108999	-6.20585	1.37873e-06	1418876_at	Foxd1	forkhead box D1
-1.59812	-0.676373	0.146329	-4.62228	6.23234e-07	1434423_at	Gulp1	GULP, engulfment adaptor PTB domain containing 1
-1.59786	-0.676142	0.0740924	-9.12567	0.00011912	1442763_s_at	Ttll10	tubulin tyrosine ligase-like family, member 10
-1.59779	-0.676076	0.127954	-5.28374	3.11812e-05	1456929_at	BC042782	cDNA sequence BC042782
-1.59778	-0.676065	0.0927256	-7.29103	1.27191e-05	1452473_at	Prr15	proline rich 15
-1.59697	-0.675337	0.0656539	-10.2863	2.68155e-07	1419415_a_at	Rarg	retinoic acid receptor, gamma
-1.59687	-0.675245	0.131389	-5.1393	6.82665e-05	1421168_at	Abcg3	ATP-binding cassette, sub-family G (WHITE), member 3
-1.5964	-0.67482	0.0763381	-8.83988	1.59193e-08	1424753_at	Nudt14	nudix (nucleoside diphosphate linked moiety X)-type motif 14
-1.59634	-0.674767	0.0889199	-7.58848	6.07211e-05	1453177_at	Snx31	sorting nexin 31
-1.59613	-0.674578	0.113633	-5.93648	2.81405e-07	1418780_at	Cyp39a1	cytochrome P450, family 39, subfamily a, polypeptide 1
-1.59598	-0.67444	0.217674	-3.0984	0.0061886	1420166_at	Dntt	Deoxynucleotidyltransferase, terminal
-1.59577	-0.674256	0.0709427	-9.50422	7.87985e-08	1452913_at	Pcp4l1	Purkinje cell protein 4-like 1
-1.59577	-0.674254	0.0999314	-6.74716	0.0133092	1431554_a_at	Anxa9	annexin A9
-1.59566	-0.674153	0.0966663	-6.97402	0.000683108	1426022_a_at	Vill	villin-like
-1.59556	-0.674065	0.0665274	-10.1321	3.68014e-06	1436566_at	Rab40b	Rab40b, member RAS oncogene family
-1.59449	-0.673098	0.130962	-5.13963	9.12041e-10	1440879_at	Abca9	ATP-binding cassette, sub-family A (ABC1), member 9
-1.59447	-0.673081	0.0789079	-8.52995	3.86668e-05	1440589_at	---	---
-1.59407	-0.672712	0.110892	-6.06635	9.61105e-09	1451604_a_at	Acvrl1	activin A receptor, type II-like 1
-1.59321	-0.671934	0.0844243	-7.95901	1.90534e-07	1455178_at	Sgsm2	small G protein signaling modulator 2
-1.59319	-0.67192	0.0862729	-7.78831	1.79887e-05	1440411_at	---	---
-1.59317	-0.671897	0.0938742	-7.15742	1.13616e-06	1438916_x_at	6720401G13Rik	RIKEN cDNA 6720401G13 gene
-1.59291	-0.671669	0.0935006	-7.18358	7.23631e-08	1417174_at	Tmem218	transmembrane protein 218
-1.59251	-0.671298	0.0867912	-7.73464	0.0011312	1456935_at	AI606473	expressed sequence AI606473
-1.5923	-0.671116	0.0970829	-6.91282	3.52703e-08	1451270_at	Dusp18	dual specificity phosphatase 18
-1.59208	-0.670913	0.0891214	-7.52808	0.000632628	1453176_a_at	4933404M02Rik	RIKEN cDNA 4933404M02 gene
-1.59179	-0.670648	0.0631983	-10.6118	2.00193e-05	1425273_s_at	Emp2	epithelial membrane protein 2
-1.59172	-0.670582	0.095867	-6.99492	3.13101e-06	1439827_at	Adamts12	a disintegrin-like and metallopeptidase (reprolysin type) with thrombospondin type 1 motif, 12
-1.59155	-0.670434	0.103269	-6.4921	1.15869e-09	1422590_at	Cdk5	cyclin-dependent kinase 5
-1.59129	-0.670199	0.0984827	-6.80524	9.57224e-05	1418862_at	Echdc3	enoyl Coenzyme A hydratase domain containing 3
-1.59043	-0.669415	0.085995	-7.78435	3.59488e-05	1419326_at	1700028P14Rik	RIKEN cDNA 1700028P14 gene
-1.59023	-0.669232	0.0831862	-8.04498	4.44601e-06	1436086_at	Lca5l /// LOC100044994	Leber congenital amaurosis 5-like /// hypothetical protein LOC100044994
-1.59006	-0.66908	0.0918376	-7.28547	1.0943e-06	1457649_x_at	Ptchd1	patched domain containing 1
-1.58955	-0.668616	0.107156	-6.23964	6.44885e-06	1460155_at	Fam82b	family with sequence similarity 82, member B
-1.58954	-0.668606	0.078818	-8.48291	1.03492e-07	1436365_at	Zbtb7c	zinc finger and BTB domain containing 7C
-1.58935	-0.668435	0.060888	-10.9781	1.4304e-07	1448978_at	Ngef	neuronal guanine nucleotide exchange factor
-1.58924	-0.668339	0.112627	-5.93411	1.27815e-05	1451063_at	Stxbp4	syntaxin binding protein 4
-1.58919	-0.66829	0.115648	-5.77865	0.000100908	1430787_at	2310050B05Rik	RIKEN cDNA 2310050B05 gene
-1.58909	-0.668198	0.103383	-6.46334	2.27485e-07	1424817_at	Spef1	sperm flagellar 1
-1.589	-0.668123	0.106845	-6.25319	2.48178e-09	1419286_s_at	Ift81	intraflagellar transport 81 homolog (Chlamydomonas)
-1.58872	-0.667864	0.052208	-12.7924	6.49673e-05	1447299_at	---	---
-1.58737	-0.66664	0.0954844	-6.98166	1.09671e-05	1425213_at	Fam81a	family with sequence similarity 81, member A
-1.58722	-0.666498	0.0842826	-7.9079	2.48084e-05	1440353_at	Ntf5	neurotrophin 5
-1.58706	-0.666353	0.156482	-4.25833	0.0012904	1453125_at	Sox11	SRY-box containing gene 11
-1.58671	-0.66604	0.11578	-5.75263	4.79824e-09	1416538_at	Siae	sialic acid acetylesterase
-1.58658	-0.665919	0.049908	-13.3429	1.57472e-10	1425528_at	Prrx1	paired related homeobox 1
-1.58598	-0.665374	0.199861	-3.32919	0.00372371	1418310_a_at	Rlbp1	retinaldehyde binding protein 1
-1.5851	-0.664572	0.119618	-5.55577	5.77508e-06	1437422_at	Sema5a	sema domain, seven thrombospondin repeats (type 1 and type 1-like), transmembrane domain (TM) and short cytoplasmic domain, (semaphorin) 5A
-1.58499	-0.664472	0.0637119	-10.4293	1.62362e-06	1454866_s_at	Clic6	chloride intracellular channel 6
-1.58415	-0.663711	0.150877	-4.39902	0.000344519	1441445_at	Per3	period homolog 3 (Drosophila)
-1.58343	-0.663053	0.0557422	-11.895	0.000126091	1420925_at	Tub	tubby candidate gene
-1.58329	-0.662929	0.0889594	-7.45204	6.53732e-07	1427239_at	Ift122	intraflagellar transport 122 homolog (Chlamydomonas)
-1.58282	-0.662499	0.0825457	-8.02585	1.78742e-05	1447496_s_at	Fank1	fibronectin type 3 and ankyrin repeat domains 1
-1.58263	-0.662322	0.160497	-4.12669	0.000630813	1440707_at	Dmrt3	doublesex and mab-3 related transcription factor 3
-1.58243	-0.662143	0.0605976	-10.9269	0.000153515	1435033_at	Arhgef4	Rho guanine nucleotide exchange factor (GEF) 4
-1.58232	-0.662044	0.0854972	-7.74346	1.7567e-06	1420113_s_at	2410022L05Rik	RIKEN cDNA 2410022L05 gene
-1.58216	-0.6619	0.0786778	-8.41278	6.65178e-10	1422438_at	Ephx1	epoxide hydrolase 1, microsomal
-1.58211	-0.661849	0.113396	-5.83663	1.4786e-05	1451229_at	Hdac11	histone deacetylase 11
-1.58199	-0.661738	0.058624	-11.2878	7.1054e-07	1419466_at	Nkd2	naked cuticle 2 homolog (Drosophila)
-1.58187	-0.661627	0.088918	-7.44086	0.000381133	1456557_at	Ccdc30	coiled-coil domain containing 30
-1.58184	-0.661607	0.0808543	-8.1827	1.74507e-07	1435353_a_at	Pisd-ps1 /// Pisd-ps3	phosphatidylserine decarboxylase, pseudogene 1 /// phosphatidylserine decarboxylase, pseudogene 3
-1.5816	-0.661388	0.0945445	-6.99552	4.72775e-06	1431836_x_at	Mamstr	MEF2 activating motif and SAP domain containing transcriptional regulator
-1.5815	-0.66129	0.0615055	-10.7517	1.75983e-06	1436287_at	Gm10664	predicted gene 10664
-1.58118	-0.661003	0.110601	-5.97648	0.000103206	1444054_at	---	---
-1.58066	-0.660526	0.115412	-5.72319	1.02363e-06	1420114_s_at	2410022L05Rik	RIKEN cDNA 2410022L05 gene
-1.58064	-0.660506	0.0777343	-8.49697	1.81058e-06	1449957_at	Ptprv	protein tyrosine phosphatase, receptor type, V
-1.5806	-0.660475	0.111317	-5.93329	4.87321e-08	1452491_at	---	---
-1.57988	-0.659814	0.0985751	-6.69352	0.008653	1424941_at	BC016579	cDNA sequence, BC016579
-1.57973	-0.659679	0.0734138	-8.98576	4.42435e-08	1427139_at	Adamts10	a disintegrin-like and metallopeptidase (reprolysin type) with thrombospondin type 1 motif, 10
-1.5797	-0.659647	0.0927088	-7.11525	2.43567e-06	1429030_at	C1qtnf7	C1q and tumor necrosis factor related protein 7
-1.57951	-0.659474	0.0836226	-7.88631	7.31483e-06	1455190_at	Gng7	guanine nucleotide binding protein (G protein), gamma 7
-1.57927	-0.659253	0.0563529	-11.6987	7.56421e-09	1454933_at	Fam176b	family with sequence similarity 176, member B
-1.57882	-0.658843	0.102813	-6.40819	3.29481e-10	1452336_at	Zfp395	zinc finger protein 395
-1.57877	-0.658799	0.104309	-6.31586	6.58791e-08	1438048_at	Myct1	myc target 1
-1.57863	-0.658672	0.098723	-6.67192	5.97261e-05	1454158_at	Mpp7	membrane protein, palmitoylated 7 (MAGUK p55 subfamily member 7)
-1.57844	-0.658504	0.111333	-5.91472	1.71664e-05	1421424_a_at	Anpep	alanyl (membrane) aminopeptidase
-1.57836	-0.658427	0.089728	-7.33802	8.08513e-07	1446868_at	---	---
-1.57835	-0.658422	0.067604	-9.73939	1.22518e-06	1424409_at	Cldn23	claudin 23
-1.57748	-0.657621	0.0825518	-7.96616	2.92205e-06	1438411_at	Gpr81	G protein-coupled receptor 81
-1.57726	-0.657425	0.127563	-5.15373	5.20698e-06	1444495_at	---	---
-1.57724	-0.657399	0.104479	-6.29214	8.2317e-10	1428707_at	Ptms	parathymosin
-1.577	-0.657184	0.0800742	-8.20719	1.1745e-08	1428549_at	Ccdc3	coiled-coil domain containing 3
-1.57659	-0.656809	0.0997203	-6.58651	1.06526e-05	1430318_at	Sat2	spermidine/spermine N1-acetyl transferase 2
-1.57629	-0.656533	0.0828841	-7.9211	2.77754e-07	1419433_at	Nthl1	nth (endonuclease III)-like 1 (E.coli)
-1.57611	-0.656364	0.217336	-3.02005	1.79017e-07	1428680_at	Cds1	CDP-diacylglycerol synthase 1
-1.57571	-0.656001	0.156116	-4.202	0.00310119	1418715_at	Pank1	pantothenate kinase 1
-1.5753	-0.655622	0.0560887	-11.689	1.59884e-07	1440899_at	Fmo5	flavin containing monooxygenase 5
-1.57451	-0.654904	0.132039	-4.95993	0.00010061	1440456_at	Dnahc7a	dynein, axonemal, heavy chain 7A
-1.57339	-0.653877	0.0878084	-7.44664	0.000126202	1453044_at	C030014I23Rik	RIKEN cDNA C030014I23 gene
-1.57308	-0.653592	0.113527	-5.75714	1.17066e-06	1436861_at	Il7	interleukin 7
-1.57256	-0.653116	0.105351	-6.19943	1.01146e-06	1452946_a_at	Rftn2	raftlin family member 2
-1.57162	-0.65225	0.121484	-5.36903	1.11329e-05	1431204_at	4930578N16Rik	RIKEN cDNA 4930578N16 gene
-1.57152	-0.652158	0.121228	-5.37961	0.000163123	1460465_at	A930038C07Rik	RIKEN cDNA A930038C07 gene
-1.57077	-0.651471	0.208216	-3.12882	2.44172e-06	1455297_at	Spin2	spindlin family, member 2
-1.5706	-0.651319	0.132503	-4.91549	3.89036e-05	1434073_at	Gprasp2	G protein-coupled receptor associated sorting protein 2
-1.57044	-0.651166	0.115581	-5.63385	9.18357e-09	1448754_at	Rbp1	retinol binding protein 1, cellular
-1.57034	-0.651074	0.0790252	-8.23882	0.000574002	1443647_at	---	---
-1.56966	-0.650448	0.12272	-5.30026	3.04782e-09	1448390_a_at	Dhrs3	dehydrogenase/reductase (SDR family) member 3
-1.56915	-0.649983	0.131269	-4.95152	0.00428419	1418639_at	Sftpc	surfactant associated protein C
-1.56776	-0.648706	0.101716	-6.37764	0.00118799	1426215_at	Ddc	dopa decarboxylase
-1.56765	-0.648602	0.132468	-4.89629	0.000115537	1426715_s_at	Slc46a1	solute carrier family 46, member 1
-1.56738	-0.648359	0.115535	-5.61177	1.83542e-07	1435549_at	Trpm4	transient receptor potential cation channel, subfamily M, member 4
-1.56735	-0.648327	0.111611	-5.80879	4.02855e-06	1457426_at	1700048O20Rik	RIKEN cDNA 1700048O20 gene
-1.56725	-0.648238	0.106135	-6.10767	0.00804033	1425341_at	Kcnk3	potassium channel, subfamily K, member 3
-1.56721	-0.648199	0.0643794	-10.0684	6.88899e-07	1454877_at	Sertad4	SERTA domain containing 4
-1.5667	-0.647727	0.0941	-6.88339	6.12383e-06	1460256_at	Car3	carbonic anhydrase 3
-1.56667	-0.647699	0.104729	-6.18452	0.0119096	1420796_at	Ahrr	aryl-hydrocarbon receptor repressor
-1.56667	-0.647697	0.0736449	-8.79486	6.08634e-08	1426306_a_at	LOC100046560 /// Maged2	similar to melanoma antigen family D, 2 /// melanoma antigen, family D, 2
-1.56659	-0.647626	0.084837	-7.63377	0.00182311	1439821_at	Lrp2bp	Lrp2 binding protein
-1.56645	-0.647498	0.0763993	-8.47518	1.65545e-05	1460467_at	Iqcg	IQ motif containing G
-1.56613	-0.647203	0.093116	-6.95051	0.000108173	1433073_at	4933425E08Rik	RIKEN cDNA 4933425E08 gene
-1.56605	-0.647127	0.0832129	-7.77676	1.2931e-06	1428795_at	1110021L09Rik	RIKEN cDNA 1110021L09 gene
-1.56595	-0.647035	0.111905	-5.78203	0.000729591	1441783_at	2410022M11Rik	RIKEN cDNA 2410022M11 gene
-1.56568	-0.646791	0.0962626	-6.71902	7.56767e-07	1452301_at	Aldh3b1	aldehyde dehydrogenase 3 family, member B1
-1.56472	-0.645905	0.0874903	-7.38259	3.37906e-05	1429815_at	Armc3	armadillo repeat containing 3
-1.56444	-0.645645	0.0527915	-12.2301	0.000513913	1453951_a_at	D19Ertd652e	DNA segment, Chr 19, ERATO Doi 652, expressed
-1.56439	-0.6456	0.0895599	-7.20859	2.05371e-07	1440096_at	Ecm2	extracellular matrix protein 2, female organ and adipocyte specific
-1.56438	-0.645588	0.0907757	-7.11191	8.87674e-07	1451629_at	Lbh	limb-bud and heart
-1.56432	-0.645534	0.142725	-4.52292	2.19746e-08	1424167_a_at	Pmm1	phosphomannomutase 1
-1.56401	-0.645247	0.118614	-5.43987	3.05832e-07	1455038_at	5730471H19Rik	RIKEN cDNA 5730471H19 gene
-1.56398	-0.645224	0.0919762	-7.01511	1.03441e-05	1449471_at	Kcnmb4 /// LOC100047870	potassium large conductance calcium-activated channel, subfamily M, beta member 4 /// similar to calcium activated potassium channel beta 4 subunit
-1.56394	-0.645186	0.100445	-6.42329	8.10441e-05	1418063_at	Kera	keratocan
-1.56385	-0.645103	0.117176	-5.50542	4.72882e-06	1429802_at	Hsd17b14	hydroxysteroid (17-beta) dehydrogenase 14
-1.56379	-0.645048	0.0697343	-9.25008	8.63669e-09	1436845_at	Axin2	axin2
-1.56372	-0.644982	0.0735023	-8.775	3.55691e-05	1435673_at	AI448005	expressed sequence AI448005
-1.56359	-0.644863	0.0646102	-9.98082	5.22544e-05	1415923_at	Ndn	necdin
-1.56324	-0.644535	0.229383	-2.80986	4.13616e-06	1441305_at	Nedd4l	neural precursor cell expressed, developmentally down-regulated gene 4-like
-1.56306	-0.644375	0.114969	-5.60476	8.30743e-06	1431757_s_at	5033417F24Rik /// Gm2816 /// LOC100045477	RIKEN cDNA 5033417F24 gene /// predicted gene 2816 /// hypothetical protein LOC100045477
-1.56297	-0.644294	0.160235	-4.02093	1.92466e-07	1436870_s_at	Afap1l2	actin filament associated protein 1-like 2
-1.56293	-0.644252	0.0650276	-9.90736	0.000607376	1439301_at	---	---
-1.56268	-0.644025	0.0765501	-8.41311	2.88993e-08	1439096_at	Ddo	D-aspartate oxidase
-1.56238	-0.643745	0.0686199	-9.38133	3.10121e-05	1430662_at	9430091E24Rik	RIKEN cDNA 9430091E24 gene
-1.56223	-0.643604	0.133438	-4.82323	0.010783	1456095_at	Tyr	tyrosinase
-1.5619	-0.643305	0.10544	-6.10115	1.08088e-08	1428113_at	Tmtc4	transmembrane and tetratricopeptide repeat containing 4
-1.56169	-0.643112	0.109788	-5.85778	4.2676e-05	1427038_at	Penk	preproenkephalin
-1.56169	-0.643107	0.11699	-5.4971	3.06974e-08	1434783_at	Tmem106c	transmembrane protein 106C
-1.56119	-0.642643	0.0832474	-7.71967	2.26993e-06	1434809_at	Arhgap28	Rho GTPase activating protein 28
-1.56073	-0.642223	0.129045	-4.97674	2.38916e-09	1418463_at	Pik3r2	phosphatidylinositol 3-kinase, regulatory subunit, polypeptide 2 (p85 beta)
-1.56068	-0.642176	0.10643	-6.03381	3.60479e-05	1430246_at	4933406C10Rik	RIKEN cDNA 4933406C10 gene
-1.56029	-0.641813	0.0740504	-8.66725	1.55842e-09	1428708_x_at	Ptms	parathymosin
-1.56027	-0.641791	0.0875106	-7.33387	2.40416e-08	1434957_at	Cdon	cell adhesion molecule-related/down-regulated by oncogenes
-1.56017	-0.641702	0.123434	-5.19877	9.99047e-06	1436090_at	Enpp6	ectonucleotide pyrophosphatase/phosphodiesterase 6
-1.56007	-0.641614	0.0603666	-10.6286	3.38501e-09	1452890_at	Ttll5	tubulin tyrosine ligase-like family, member 5
-1.56002	-0.641567	0.0919504	-6.97731	0.00120258	1416361_a_at	Dync1i1	dynein cytoplasmic 1 intermediate chain 1
-1.55993	-0.641482	0.0946078	-6.78044	8.55591e-08	1416194_at	Cyp4b1	cytochrome P450, family 4, subfamily b, polypeptide 1
-1.55974	-0.641302	0.0593537	-10.8048	0.000154079	1429274_at	Lypd6b	LY6/PLAUR domain containing 6B
-1.55955	-0.641134	0.126903	-5.05215	0.000512939	1444516_at	---	---
-1.55949	-0.641074	0.148292	-4.32305	4.39491e-09	1423745_at	Snap47	synaptosomal-associated protein, 47
-1.55942	-0.641013	0.122616	-5.22783	1.5694e-06	1444606_at	Efna2	ephrin A2
-1.55885	-0.64048	0.143699	-4.45708	3.68127e-05	1431225_at	---	---
-1.55884	-0.640472	0.0852286	-7.51476	5.82044e-07	1457389_at	9830166K06Rik	RIKEN cDNA 9830166K06 gene
-1.5584	-0.640069	0.0490222	-13.0567	7.44433e-07	1421792_s_at	Trem2	triggering receptor expressed on myeloid cells 2
-1.55815	-0.639838	0.0497134	-12.8705	4.93851e-05	1432086_a_at	Ribc2	RIB43A domain with coiled-coils 2
-1.5573	-0.639047	0.0459316	-13.913	6.05692e-06	1455064_at	Rab36	RAB36, member RAS oncogene family
-1.55634	-0.638156	0.091484	-6.9756	1.60738e-06	1417757_at	Unc13b	unc-13 homolog B (C. elegans)
-1.55585	-0.6377	0.043857	-14.5404	0.000142463	1434297_at	E130304F04Rik	RIKEN cDNA E130304F04 gene
-1.55581	-0.637668	0.0598006	-10.6632	3.21672e-09	1441945_s_at	Abhd14a	abhydrolase domain containing 14A
-1.55525	-0.63715	0.0873468	-7.29449	0.0112742	1449365_at	S1pr5	sphingosine-1-phosphate receptor 5
-1.55512	-0.637024	0.149845	-4.25122	0.000340163	1418897_at	F2	coagulation factor II
-1.55498	-0.636899	0.0636175	-10.0114	5.05603e-06	1428074_at	Tmem158	transmembrane protein 158
-1.5549	-0.636821	0.0909406	-7.0026	4.77101e-07	1417590_at	Cyp27a1	cytochrome P450, family 27, subfamily a, polypeptide 1
-1.55488	-0.636802	0.0494386	-12.8807	3.82174e-05	1435382_at	Ndn	necdin
-1.5548	-0.63673	0.0528332	-12.0517	7.52889e-09	1452771_s_at	Acsl3	acyl-CoA synthetase long-chain family member 3
-1.55438	-0.636339	0.108995	-5.83822	6.49431e-08	1425788_a_at	Echdc2	enoyl Coenzyme A hydratase domain containing 2
-1.55392	-0.635912	0.0871893	-7.29347	0.000137474	1439498_at	Igdcc3	immunoglobulin superfamily, DCC subclass, member 3
-1.55371	-0.635713	0.0607938	-10.4569	3.12886e-05	1449545_at	Fgf18	fibroblast growth factor 18
-1.55346	-0.635489	0.0576211	-11.0288	9.41169e-06	1455425_at	Tet1	tet oncogene 1
-1.55304	-0.635096	0.0966359	-6.57205	9.1017e-05	1425212_a_at	Tnfrsf19	tumor necrosis factor receptor superfamily, member 19
-1.55301	-0.635069	0.0990656	-6.41059	1.79601e-06	1448922_at	Dusp19	dual specificity phosphatase 19
-1.55298	-0.635039	0.0981822	-6.46796	2.21742e-08	1458425_at	---	---
-1.5521	-0.634224	0.0580879	-10.9184	5.40029e-07	1442368_at	Kctd12b	potassium channel tetramerisation domain containing 12b
-1.55193	-0.634066	0.0804766	-7.87889	0.00223544	1458662_at	Daam1	dishevelled associated activator of morphogenesis 1
-1.55184	-0.633978	0.0583275	-10.8693	0.00540382	1417917_at	Cnn1	calponin 1
-1.55125	-0.633427	0.0956168	-6.62464	2.19347e-06	1439911_at	---	---
-1.55117	-0.633355	0.12468	-5.07986	0.00587627	1449177_at	Ccna1	cyclin A1
-1.55066	-0.632884	0.106773	-5.92736	1.74194e-08	1421965_s_at	Notch3	Notch gene homolog 3 (Drosophila)
-1.55002	-0.632284	0.0771488	-8.19565	0.000106073	1434631_at	D3Ertd751e	DNA segment, Chr 3, ERATO Doi 751, expressed
-1.54933	-0.631643	0.108604	-5.81602	1.38918e-05	1420430_a_at	2510048L02Rik	RIKEN cDNA 2510048L02 gene
-1.54921	-0.631529	0.138329	-4.56541	0.000238542	1426714_at	Slc46a1	solute carrier family 46, member 1
-1.54917	-0.6315	0.0741906	-8.51186	1.45587e-07	1456044_at	Nedd4l	neural precursor cell expressed, developmentally down-regulated gene 4-like
-1.54902	-0.631354	0.100287	-6.29546	3.03012e-05	1456937_at	Cdh26	cadherin-like 26
-1.54892	-0.631263	0.061357	-10.2884	0.000773681	1441035_at	Kcne1	potassium voltage-gated channel, Isk-related subfamily, member 1
-1.54885	-0.631194	0.107228	-5.88649	1.41007e-05	1421171_at	Adam12	a disintegrin and metallopeptidase domain 12 (meltrin alpha)
-1.54875	-0.6311	0.132315	-4.76969	7.78529e-08	1441963_at	RP23-100C5.8	ProSAPiP1 protein
-1.54867	-0.631031	0.084409	-7.47588	0.00683545	1460372_at	Duoxa1	dual oxidase maturation factor 1
-1.54864	-0.631003	0.0773928	-8.15325	0.000103717	1453434_at	1110019D14Rik	RIKEN cDNA 1110019D14 gene
-1.5486	-0.630964	0.0570264	-11.0644	5.43075e-09	1451332_at	Zfp521	zinc finger protein 521
-1.54855	-0.630915	0.0562619	-11.2139	1.94639e-05	1429051_s_at	Sox11	SRY-box containing gene 11
-1.54826	-0.63065	0.110815	-5.69101	3.66925e-05	1445503_at	Gm715	predicted gene 715
-1.54804	-0.630445	0.0507514	-12.4222	0.000136469	1439795_at	Gpr64	G protein-coupled receptor 64
-1.54737	-0.629815	0.134778	-4.67298	0.000188274	1429226_at	2310014F06Rik	RIKEN cDNA 2310014F06 gene
-1.54719	-0.629654	0.0479308	-13.1367	1.58242e-07	1449315_at	Odz3	odd Oz/ten-m homolog 3 (Drosophila)
-1.54719	-0.62965	0.0896065	-7.02683	0.00117245	1440990_at	Kif26b	kinesin family member 26B
-1.54689	-0.62937	0.0474679	-13.2589	3.20767e-09	1450080_at	Cxx1c	CAAX box 1 homolog C (human)
-1.54666	-0.629159	0.0620235	-10.1439	1.22465e-09	1428386_at	Acsl3	acyl-CoA synthetase long-chain family member 3
-1.54666	-0.629157	0.0612507	-10.2718	8.95858e-09	1423825_at	Gpr177	G protein-coupled receptor 177
-1.54609	-0.628624	0.0933397	-6.7348	8.65595e-05	1437462_x_at	Mmp15	matrix metallopeptidase 15
-1.54595	-0.628497	0.104649	-6.00577	7.80474e-05	1427512_a_at	Lama3	laminin, alpha 3
-1.5454	-0.627984	0.0598822	-10.487	9.76684e-06	1456900_at	---	---
-1.54508	-0.627681	0.112306	-5.58902	0.00178517	1444461_at	Zmynd11	Zinc finger, MYND domain containing 11
-1.54453	-0.627172	0.199852	-3.13819	0.000215859	1445710_x_at	Duxbl	double homeobox B-like
-1.54371	-0.626397	0.0692992	-9.03903	0.000175021	1447218_at	1110003F02Rik	RIKEN cDNA 1110003F02 gene
-1.54366	-0.626358	0.130458	-4.80122	0.00051914	1443841_x_at	Uap1l1	UDP-N-acteylglucosamine pyrophosphorylase 1-like 1
-1.54351	-0.626219	0.11889	-5.26721	2.37347e-05	1428717_at	Scrn1	secernin 1
-1.54275	-0.625501	0.0964196	-6.48727	1.46046e-05	1419703_at	Col5a3	collagen, type V, alpha 3
-1.54264	-0.625405	0.0730962	-8.55591	4.31086e-08	1417012_at	Sdc2	syndecan 2
-1.54234	-0.62512	0.122377	-5.10815	0.000127313	1436764_at	Pard3	par-3 (partitioning defective 3) homolog (C. elegans)
-1.54234	-0.625116	0.0915623	-6.82722	1.79977e-07	1416160_at	Nr2f2	nuclear receptor subfamily 2, group F, member 2
-1.5423	-0.625082	0.13919	-4.49086	0.000476191	1450347_at	Syt10	synaptotagmin X
-1.5416	-0.624429	0.1081	-5.77639	1.56131e-06	1418142_at	Kcnj8	potassium inwardly-rectifying channel, subfamily J, member 8
-1.54144	-0.624279	0.0844545	-7.3919	0.00276922	1437601_at	Otx1	orthodenticle homolog 1 (Drosophila)
-1.54128	-0.624131	0.159213	-3.9201	0.000999736	1418776_at	5830443L24Rik	RIKEN cDNA 5830443L24 gene
-1.54076	-0.623645	0.0802701	-7.76933	7.3361e-06	1454803_a_at	Hdac11	histone deacetylase 11
-1.54074	-0.623627	0.10746	-5.80332	1.67511e-05	1453210_at	5730507C01Rik	RIKEN cDNA 5730507C01 gene
-1.54044	-0.623343	0.0469401	-13.2795	6.0863e-08	1434775_at	Pard3	par-3 (partitioning defective 3) homolog (C. elegans)
-1.54	-0.622932	0.0777587	-8.0111	2.36473e-07	1438038_at	4930402H24Rik	RIKEN cDNA 4930402H24 gene
-1.53992	-0.622856	0.0637086	-9.77665	3.60147e-07	1452621_at	Pcbd2	pterin 4 alpha carbinolamine dehydratase/dimerization cofactor of hepatocyte nuclear factor 1 alpha (TCF1) 2
-1.53986	-0.622799	0.164209	-3.79271	6.56753e-06	1433410_at	C030014O09Rik	RIKEN cDNA C030014O09 gene
-1.5398	-0.622742	0.0945753	-6.58462	0.000699733	1439888_at	---	---
-1.53964	-0.622596	0.0543907	-11.4467	1.26654e-06	1424282_at	Pet112l	PET112-like (yeast)
-1.53958	-0.622533	0.0670596	-9.28329	1.61342e-06	1418492_at	Grem2	gremlin 2 homolog, cysteine knot superfamily (Xenopus laevis)
-1.5394	-0.622366	0.074384	-8.36693	9.17536e-10	1425699_a_at	Abhd14a	abhydrolase domain containing 14A
-1.53923	-0.622211	0.0759947	-8.18756	0.00312235	1439971_at	6330439K17Rik	RIKEN cDNA 6330439K17 gene
-1.53908	-0.622066	0.0546827	-11.3759	2.25678e-09	1428692_at	Hddc3	HD domain containing 3
-1.53903	-0.622019	0.17824	-3.48979	4.81487e-08	1418038_s_at	Dusp19	dual specificity phosphatase 19
-1.53885	-0.621854	0.0540376	-11.5078	1.42866e-07	1435865_at	Hist3h2a	histone cluster 3, H2a
-1.53876	-0.621765	0.0736881	-8.43779	8.51723e-06	1425109_at	Slc44a3	solute carrier family 44, member 3
-1.53849	-0.621518	0.0762246	-8.15378	5.65631e-05	1443552_at	---	---
-1.53831	-0.62135	0.136396	-4.5555	0.000438289	1457003_at	Grin2b	glutamate receptor, ionotropic, NMDA2B (epsilon 2)
-1.53822	-0.621262	0.0547292	-11.3516	6.93828e-07	1438232_at	Foxp2	forkhead box P2
-1.5382	-0.621241	0.0614942	-10.1024	6.42076e-05	1429175_at	Tmem178	transmembrane protein 178
-1.53819	-0.621231	0.0764732	-8.12351	8.15155e-07	1431892_a_at	Plcd3	phospholipase C, delta 3
-1.53689	-0.620013	0.0801817	-7.7326	1.86207e-05	1419566_at	Fank1	fibronectin type 3 and ankyrin repeat domains 1
-1.53686	-0.619982	0.0712446	-8.70216	0.000258457	1460332_at	Pln	phospholamban
-1.53658	-0.619721	0.127539	-4.85907	0.000318791	1439109_at	Ccdc68	coiled-coil domain containing 68
-1.53635	-0.61951	0.0510275	-12.1407	0.00466652	1426872_at	Fcgbp	Fc fragment of IgG binding protein
-1.5363	-0.61946	0.049951	-12.4014	0.000107767	1453056_at	Slc16a13	solute carrier family 16 (monocarboxylic acid transporters), member 13
-1.53613	-0.619301	0.208166	-2.97503	1.14432e-08	1426560_a_at	Npnt	nephronectin
-1.53557	-0.618779	0.0844625	-7.32608	2.85128e-08	1440015_at	---	---
-1.53553	-0.618739	0.10269	-6.02528	0.000346805	1427807_at	Gm10083	predicted gene 10083
-1.53542	-0.618636	0.206851	-2.99073	3.70992e-06	1455793_at	Fam149a	family with sequence similarity 149, member A
-1.5352	-0.618424	0.11734	-5.27036	5.15283e-05	1426571_at	Ano1	anoctamin 1, calcium activated chloride channel
-1.5347	-0.617958	0.0553393	-11.1667	9.00481e-06	1455807_at	Tspyl5	testis-specific protein, Y-encoded-like 5
-1.53469	-0.617951	0.0839405	-7.36177	4.92297e-07	1440266_at	5830428M24Rik	RIKEN cDNA 5830428M24 gene
-1.53461	-0.617872	0.0723548	-8.53948	9.00711e-07	1456862_at	Six4	sine oculis-related homeobox 4 homolog (Drosophila)
-1.53437	-0.617644	0.123166	-5.01471	8.9341e-05	1444841_at	---	---
-1.53429	-0.617568	0.0737817	-8.37021	2.85724e-07	1438426_at	Shisa4	shisa homolog 4 (Xenopus laevis)
-1.53424	-0.61752	0.0604006	-10.2237	0.00300105	1445414_at	---	---
-1.53389	-0.61719	0.0574093	-10.7507	3.22529e-06	1417580_s_at	Selenbp1	selenium binding protein 1
-1.53368	-0.616993	0.0593336	-10.3987	1.31702e-07	1449466_at	Clec3b	C-type lectin domain family 3, member b
-1.53367	-0.616992	0.0913391	-6.75496	1.07231e-06	1416454_s_at	Acta2	actin, alpha 2, smooth muscle, aorta
-1.53351	-0.616841	0.221884	-2.78001	7.30202e-05	1450947_at	2610528J11Rik	RIKEN cDNA 2610528J11 gene
-1.53332	-0.616659	0.0585931	-10.5244	0.00101775	1415832_at	Agtr2	angiotensin II receptor, type 2
-1.53328	-0.616623	0.0842256	-7.3211	4.19085e-08	1421087_at	Per3	period homolog 3 (Drosophila)
-1.53317	-0.616513	0.0650111	-9.48321	8.82511e-06	1428751_at	Pacrg	PARK2 co-regulated
-1.53251	-0.615895	0.0607086	-10.1451	4.14435e-05	1431029_at	Ttll9	tubulin tyrosine ligase-like family, member 9
-1.53225	-0.615652	0.117471	-5.24091	1.83508e-05	1451592_at	Mypop	Myb-related transcription factor, partner of profilin
-1.532	-0.615421	0.0717913	-8.57236	3.22082e-07	1423779_at	Chchd6	coiled-coil-helix-coiled-coil-helix domain containing 6
-1.53199	-0.615405	0.0761247	-8.08417	2.64712e-05	1440813_s_at	Plxnb3	plexin B3
-1.53195	-0.615371	0.0732643	-8.39933	1.88553e-05	1418086_at	Ppp1r14a	protein phosphatase 1, regulatory (inhibitor) subunit 14A
-1.53193	-0.615347	0.107406	-5.72918	2.50557e-07	1439064_at	BC030046	cDNA sequence BC030046
-1.53177	-0.615201	0.080935	-7.60117	4.96396e-07	1425398_at	LOC665622 /// RP23-38E20.1	H2b histone family member /// predicted gene, OTTMUSG00000013203
-1.53151	-0.614958	0.04945	-12.436	3.0408e-07	1424394_at	Selm	selenoprotein M
-1.53109	-0.614558	0.190126	-3.23238	0.00181863	1445363_at	2810055G20Rik	RIKEN cDNA 2810055G20 gene
-1.53067	-0.614164	0.0542671	-11.3174	2.46321e-08	1420851_at	Pard6g	par-6 partitioning defective 6 homolog gamma (C. elegans)
-1.53027	-0.61379	0.0932767	-6.58032	0.000342149	1442116_at	Gpr176	G protein-coupled receptor 176
-1.52976	-0.613307	0.203922	-3.00756	3.77083e-07	1451381_at	1810020D17Rik	RIKEN cDNA 1810020D17 gene
-1.52965	-0.613203	0.0785101	-7.8105	6.45344e-06	1450699_at	Selenbp1	selenium binding protein 1
-1.52946	-0.613019	0.0981099	-6.24829	5.94608e-07	1453771_at	Gulp1	GULP, engulfment adaptor PTB domain containing 1
-1.52938	-0.612946	0.18906	-3.24207	1.51813e-07	1430421_a_at	Tmem205	transmembrane protein 205
-1.52926	-0.612835	0.152012	-4.03148	3.05629e-06	1415824_at	Scd2	stearoyl-Coenzyme A desaturase 2
-1.52925	-0.612826	0.0911068	-6.72646	2.60473e-06	1439070_x_at	Pisd /// Pisd-ps1 /// Pisd-ps2 /// Pisd-ps3	phosphatidylserine decarboxylase /// phosphatidylserine decarboxylase, pseudogene 1 /// phosphatidylserine decarboxylase, pseudogene 2 /// phosphatidylserine decarboxylase, pseudogene 3
-1.52904	-0.612622	0.058892	-10.4025	0.000911961	1442115_at	Fam38b	family with sequence similarity 38, member B
-1.52902	-0.612609	0.0507077	-12.0812	0.000386752	1444038_at	AU015836	expressed sequence AU015836
-1.52848	-0.612097	0.109019	-5.6146	7.37792e-05	1454966_at	Itga8	integrin alpha 8
-1.52848	-0.612095	0.0838627	-7.29878	5.62084e-10	1426499_at	Sh3glb2	SH3-domain GRB2-like endophilin B2
-1.52841	-0.612029	0.0706312	-8.66514	0.000211017	1453320_at	1700027A23Rik	RIKEN cDNA 1700027A23 gene
-1.52825	-0.611882	0.0735878	-8.31499	3.54288e-06	1424713_at	Calml4	calmodulin-like 4
-1.52814	-0.61178	0.0516066	-11.8547	8.58135e-05	1436653_at	Tctex1d4	Tctex1 domain containing 4
-1.52798	-0.611624	0.104785	-5.83692	3.59037e-06	1442415_at	5830454E08Rik	RIKEN cDNA 5830454E08 gene
-1.52762	-0.611283	0.077257	-7.91233	0.000313911	1445807_at	---	---
-1.52756	-0.61123	0.0779307	-7.84326	3.61193e-08	1426561_a_at	Npnt	nephronectin
-1.52738	-0.611061	0.108978	-5.60718	0.0052085	1431028_a_at	Pank1	pantothenate kinase 1
-1.52722	-0.610907	0.0963594	-6.33988	0.000247043	1419724_at	Edar	ectodysplasin-A receptor
-1.52691	-0.610613	0.058147	-10.5012	1.57557e-05	1453262_at	2810032G03Rik	RIKEN cDNA 2810032G03 gene
-1.52681	-0.610517	0.0637559	-9.57585	0.00415805	1448952_at	A030009H04Rik	RIKEN cDNA A030009H04 gene
-1.52664	-0.610356	0.0573936	-10.6346	4.94903e-06	1437259_at	Slc9a2	solute carrier family 9 (sodium/hydrogen exchanger), member 2
-1.52638	-0.610118	0.0435341	-14.0147	0.000916484	1440798_x_at	Lrrc6	leucine rich repeat containing 6 (testis)
-1.52634	-0.610081	0.0649123	-9.39854	0.000868701	1431417_at	Jam2	junction adhesion molecule 2
-1.52593	-0.609684	0.106074	-5.74773	6.79844e-06	1452980_at	2810468N07Rik	RIKEN cDNA 2810468N07 gene
-1.52556	-0.609342	0.0655669	-9.29344	0.000179403	1446483_at	Akr1e1	aldo-keto reductase family 1, member E1
-1.52552	-0.609298	0.177113	-3.44015	0.000157019	1429579_at	6330407I18Rik	RIKEN cDNA 6330407I18 gene
-1.52547	-0.609252	0.0506059	-12.0392	1.40829e-05	1433687_at	Vmac	vimentin-type intermediate filament associated coiled-coil protein
-1.52546	-0.609242	0.0971126	-6.27356	8.50275e-05	1439500_at	Scrn1	secernin 1
-1.52544	-0.609222	0.0656998	-9.27282	0.000184206	1421401_at	Kcnmb1	potassium large conductance calcium-activated channel, subfamily M, beta member 1
-1.52472	-0.608542	0.0775779	-7.84427	5.03964e-08	1437871_at	LOC100046963 /// Pgm5	similar to phosphoglucomutase 5 /// phosphoglucomutase 5
-1.52437	-0.608217	0.0570347	-10.664	0.000140583	1458232_at	Dkk1	dickkopf homolog 1 (Xenopus laevis)
-1.52405	-0.607908	0.0768012	-7.91534	0.00129481	1422580_at	Myl4	myosin, light polypeptide 4
-1.5237	-0.607581	0.052103	-11.6612	2.68584e-05	1429260_at	1810014B01Rik	RIKEN cDNA 1810014B01 gene
-1.52339	-0.607281	0.071965	-8.43857	7.46884e-07	1437866_at	Dusp18	dual specificity phosphatase 18
-1.52319	-0.607091	0.0469026	-12.9437	7.0609e-05	1455216_at	Paqr6	progestin and adipoQ receptor family member VI
-1.52282	-0.606743	0.0753402	-8.05337	6.05851e-08	1435866_s_at	Hist3h2a	histone cluster 3, H2a
-1.52273	-0.606658	0.0912906	-6.64535	3.22702e-05	1418987_at	Pla2g2d	phospholipase A2, group IID
-1.52268	-0.606615	0.110464	-5.49153	1.54912e-06	1454572_at	2810414N06Rik	RIKEN cDNA 2810414N06 gene
-1.52268	-0.606609	0.0697568	-8.69606	2.01939e-08	1434784_s_at	Tmem106c	transmembrane protein 106C
-1.52262	-0.606557	0.0432928	-14.0106	1.28346e-07	1460559_at	Kank2	KN motif and ankyrin repeat domains 2
-1.52246	-0.606404	0.070364	-8.6181	1.89616e-05	1437853_x_at	Ndn	necdin
-1.5223	-0.606255	0.0808087	-7.50235	3.5057e-05	1444287_at	AI853106	expressed sequence AI853106
-1.5223	-0.606249	0.0687851	-8.81368	4.16678e-06	1439143_at	A930018M24Rik	RIKEN cDNA A930018M24 gene
-1.52225	-0.606208	0.108957	-5.56376	2.76428e-05	1455467_at	Fam188b	family with sequence similarity 188, member B
-1.52225	-0.606206	0.0383178	-15.8205	2.12391e-08	1453173_at	Akr1b10	aldo-keto reductase family 1, member B10 (aldose reductase)
-1.52217	-0.606133	0.0496825	-12.2001	1.80227e-07	1417661_at	Rdm1	RAD52 motif 1
-1.52197	-0.605944	0.0517104	-11.718	1.52444e-06	1438659_x_at	Chchd6	coiled-coil-helix-coiled-coil-helix domain containing 6
-1.52162	-0.605606	0.0555196	-10.908	6.56937e-06	1425544_at	Plekha5	pleckstrin homology domain containing, family A member 5
-1.52155	-0.605546	0.0417455	-14.5057	3.39762e-05	1418013_at	Cml1	camello-like 1
-1.52147	-0.605466	0.0585118	-10.3478	3.00971e-07	1416159_at	Nr2f2	nuclear receptor subfamily 2, group F, member 2
-1.52134	-0.605341	0.0921714	-6.56755	3.55948e-06	1456733_x_at	Serpinh1	serine (or cysteine) peptidase inhibitor, clade H, member 1
-1.52089	-0.604918	0.0721162	-8.3881	5.35755e-09	1423141_at	Lipa	lysosomal acid lipase A
-1.5208	-0.604834	0.0797104	-7.5879	0.000336839	1419489_at	Fam19a5	family with sequence similarity 19, member A5
-1.5202	-0.604262	0.070596	-8.55944	6.69186e-09	1429176_at	Lrsam1	leucine rich repeat and sterile alpha motif containing 1
-1.5202	-0.60426	0.0512884	-11.7816	6.59713e-10	1416321_s_at	Prelp	proline arginine-rich end leucine-rich repeat
-1.52018	-0.604238	0.0795344	-7.59719	4.03797e-06	1420944_at	Zfp185	zinc finger protein 185
-1.51995	-0.604021	0.0476347	-12.6803	2.59176e-05	1449307_at	Dbndd1	dysbindin (dystrobrevin binding protein 1) domain containing 1
-1.51975	-0.603838	0.0636189	-9.49148	0.00052321	1439117_at	Clmn	calmin
-1.51944	-0.603536	0.0547774	-11.018	2.63233e-05	1417577_at	Trpc3	transient receptor potential cation channel, subfamily C, member 3
-1.51887	-0.602998	0.0464576	-12.9796	5.93454e-08	1423673_at	Ldoc1l	leucine zipper, down-regulated in cancer 1-like
-1.51795	-0.602124	0.0613888	-9.80836	2.88561e-05	1451886_at	Speg	SPEG complex locus
-1.5179	-0.602073	0.0829161	-7.26124	2.04276e-06	1424575_at	Rabl5	RAB, member of RAS oncogene family-like 5
-1.51783	-0.602008	0.130484	-4.61365	0.000214503	1437661_at	AU021092	expressed sequence AU021092
-1.51762	-0.601813	0.084042	-7.16085	8.39143e-06	1415999_at	Hey1	hairy/enhancer-of-split related with YRPW motif 1
-1.51732	-0.601529	0.0725767	-8.28819	1.78635e-05	1420405_at	Slco1a4	solute carrier organic anion transporter family, member 1a4
-1.51659	-0.600828	0.123317	-4.87222	2.00106e-05	1420551_at	Murc	muscle-related coiled-coil protein
-1.51639	-0.600643	0.127294	-4.71856	2.42265e-08	1436388_a_at	3830406C13Rik	RIKEN cDNA 3830406C13 gene
-1.51626	-0.600514	0.0718806	-8.35432	0.00697239	1435833_at	---	---
-1.51625	-0.600505	0.0462076	-12.9958	0.00191542	1434194_at	Mtap2	microtubule-associated protein 2
-1.51624	-0.6005	0.0583142	-10.2977	0.000910051	1436403_at	Fam171a2	family with sequence similarity 171, member A2
-1.51624	-0.600495	0.0625994	-9.59265	0.0023694	1440534_at	Gm10001	predicted gene 10001
-1.5153	-0.599604	0.0945571	-6.34119	0.000175388	1450468_at	Myoc	myocilin
-1.51493	-0.599256	0.137387	-4.3618	0.000374136	1453317_a_at	Khdrbs3	KH domain containing, RNA binding, signal transduction associated 3
-1.51474	-0.599073	0.0611087	-9.80339	1.18546e-08	1435475_at	Lman2l	lectin, mannose-binding 2-like
-1.51465	-0.598987	0.165124	-3.62749	5.26e-05	1459293_at	---	---
-1.51429	-0.598639	0.0604437	-9.90408	1.3803e-09	1433695_at	Cnrip1	cannabinoid receptor interacting protein 1
-1.51424	-0.598591	0.0729039	-8.21068	0.0103	1427130_x_at	Tbata	thymus, brain and testes associated
-1.51394	-0.598305	0.21099	-2.83571	0.000634175	1421685_at	Clec4b1	C-type lectin domain family 4, member b1
-1.51392	-0.598285	0.0592443	-10.0986	1.73811e-07	1429088_at	Lbh	limb-bud and heart
-1.51363	-0.598014	0.0387436	-15.4351	0.00021998	1445864_at	---	---
-1.51278	-0.597203	0.111222	-5.36948	8.85756e-05	1448415_a_at	Sema3b	sema domain, immunoglobulin domain (Ig), short basic domain, secreted, (semaphorin) 3B
-1.51278	-0.597199	0.129531	-4.61049	0.0115537	1429814_at	Pank1	pantothenate kinase 1
-1.5127	-0.597122	0.0419055	-14.2492	5.81715e-05	1452480_at	4930529M08Rik	RIKEN cDNA 4930529M08 gene
-1.51264	-0.597064	0.0746005	-8.00349	5.79007e-06	1438325_at	Mecom	MDS1 and EVI1 complex locus
-1.51263	-0.597056	0.0930722	-6.41498	7.68261e-05	1443718_at	---	---
-1.51257	-0.596998	0.0743872	-8.02554	1.20438e-05	1448842_at	Cdo1	cysteine dioxygenase 1, cytosolic
-1.51238	-0.596822	0.0370298	-16.1173	0.00391431	1452269_at	Spnb3	spectrin beta 3
-1.51231	-0.596753	0.0470714	-12.6776	6.34686e-06	1439909_at	Gm2732 /// Zfp521	predicted gene 2732 /// zinc finger protein 521
-1.51227	-0.596711	0.110652	-5.39268	0.000290585	1445703_at	Ptchd1	patched domain containing 1
-1.51212	-0.59657	0.11173	-5.33941	0.013158	1450545_a_at	Dntt	deoxynucleotidyltransferase, terminal
-1.51187	-0.59633	0.0578812	-10.3027	9.76926e-05	1435750_at	Gchfr	GTP cyclohydrolase I feedback regulator
-1.51164	-0.596113	0.044947	-13.2626	4.08521e-05	1447678_at	Hsd17b14	Hydroxysteroid (17-beta) dehydrogenase 14
-1.51152	-0.595998	0.121864	-4.8907	0.000116954	1440634_at	---	---
-1.51134	-0.59583	0.0577347	-10.3201	1.08457e-05	1417673_at	Grb14	growth factor receptor bound protein 14
-1.51107	-0.59557	0.0866786	-6.87102	0.00019125	1444519_at	Lgr5	leucine rich repeat containing G protein coupled receptor 5
-1.5109	-0.595407	0.107493	-5.53903	2.91217e-05	1459713_s_at	Ano1	anoctamin 1, calcium activated chloride channel
-1.51071	-0.595225	0.059551	-9.99522	0.00016798	1440227_at	Slc5a3	solute carrier family 5 (inositol transporters), member 3
-1.51035	-0.594884	0.0839997	-7.08198	8.37734e-06	1429551_at	4930579G22Rik	RIKEN cDNA 4930579G22 gene
-1.51013	-0.594676	0.131336	-4.52789	7.71314e-06	1444262_at	1110017F19Rik	RIKEN cDNA 1110017F19 gene
-1.50988	-0.594432	0.0354377	-16.774	3.32047e-06	1426052_at	Mlh3	mutL homolog 3 (E coli)
-1.50972	-0.594282	0.0603732	-9.84347	5.34428e-05	1453305_at	Iqcd	IQ motif containing D
-1.50943	-0.594007	0.0827692	-7.17667	3.10798e-07	1417327_at	Cav2	caveolin 2
-1.50904	-0.593635	0.0519834	-11.4197	0.000840166	1443256_at	---	---
-1.50893	-0.593528	0.0856024	-6.93355	0.000470539	1440108_at	Foxp2	forkhead box P2
-1.50885	-0.59345	0.0543911	-10.9108	2.02692e-06	1417272_at	Fam114a1	family with sequence similarity 114, member A1
-1.50845	-0.593062	0.0594483	-9.9761	2.30311e-05	1429598_at	2310042D19Rik	RIKEN cDNA 2310042D19 gene
-1.5082	-0.592827	0.154674	-3.83275	0.00121481	1440150_at	Tgm3	transglutaminase 3, E polypeptide
-1.50778	-0.592428	0.0740405	-8.00141	1.9391e-06	1443847_x_at	Aff2	AF4/FMR2 family, member 2
-1.5076	-0.592256	0.0569996	-10.3905	0.00169982	1457010_at	3010001F23Rik	RIKEN cDNA 3010001F23 gene
-1.50744	-0.592097	0.0924616	-6.40371	5.86717e-05	1417738_at	Rab25	RAB25, member RAS oncogene family
-1.50736	-0.592024	0.110218	-5.37137	0.0001303	1438467_at	Mgl2	macrophage galactose N-acetyl-galactosamine specific lectin 2
-1.50722	-0.591886	0.106176	-5.57456	0.000634014	1430319_at	4833411C07Rik	RIKEN cDNA 4833411C07 gene
-1.50713	-0.591805	0.0578959	-10.2219	0.000886596	1421344_a_at	Jub	ajuba
-1.50701	-0.591694	0.0681671	-8.68005	0.000182419	1428947_at	2010001M09Rik	RIKEN cDNA 2010001M09 gene
-1.50699	-0.591669	0.0433425	-13.651	0.00694359	1429285_at	Serpina9	serine (or cysteine) peptidase inhibitor, clade A (alpha-1 antiproteinase, antitrypsin), member 9
-1.5068	-0.591491	0.0747039	-7.91781	6.25913e-06	1425979_a_at	Fbf1	Fas (TNFRSF6) binding factor 1
-1.50675	-0.591441	0.0760154	-7.78054	0.00136538	1436470_at	Rims2	regulating synaptic membrane exocytosis 2
-1.50654	-0.591244	0.0831178	-7.11332	0.000258148	1435796_at	Wscd2	WSC domain containing 2
-1.50648	-0.591185	0.206076	-2.86877	4.74408e-10	1424659_at	Slit2	slit homolog 2 (Drosophila)
-1.50632	-0.591024	0.0908014	-6.50897	3.64591e-07	1444008_at	Gm2137	predicted gene 2137
-1.50608	-0.590798	0.0844983	-6.99184	1.55805e-06	1458386_at	C030009J22Rik	RIKEN cDNA C030009J22 gene
-1.50604	-0.590764	0.0588628	-10.0363	0.00116343	1424794_at	Rnf186	ring finger protein 186
-1.50564	-0.590378	0.0917234	-6.43651	5.645e-07	1433933_s_at	Slco2b1	solute carrier organic anion transporter family, member 2b1
-1.50537	-0.59012	0.0708718	-8.32659	2.0026e-05	1439557_s_at	Ldb2	LIM domain binding 2
-1.50532	-0.590074	0.0975698	-6.04771	1.01235e-05	1450843_a_at	Serpinh1	serine (or cysteine) peptidase inhibitor, clade H, member 1
-1.50529	-0.590041	0.127623	-4.6233	0.000230322	1418953_at	Fbxo16	F-box protein 16
-1.50521	-0.589965	0.195731	-3.01417	0.00161803	1418759_at	Ptpn20	protein tyrosine phosphatase, non-receptor type 20
-1.50519	-0.589946	0.067623	-8.72405	9.47628e-09	1419662_at	Ogn	osteoglycin
-1.50456	-0.58934	0.182244	-3.2338	1.32146e-05	1436471_at	Rab36	RAB36, member RAS oncogene family
-1.50453	-0.589308	0.0590472	-9.9803	1.76763e-07	1427894_at	Vasn	vasorin
-1.50431	-0.589101	0.070187	-8.39331	2.58048e-06	1418983_at	Inadl	InaD-like (Drosophila)
-1.50429	-0.589078	0.050152	-11.7459	0.000763153	1454604_s_at	Tspan12	tetraspanin 12
-1.50416	-0.588955	0.142377	-4.13657	0.00104275	1441341_at	Cyp2w1	Cytochrome P450, family 2, subfamily w, polypeptide 1
-1.50411	-0.588908	0.10517	-5.59958	0.000878946	1428295_at	Synpo2l	synaptopodin 2-like
-1.5041	-0.588898	0.0461297	-12.7661	0.0010879	1444278_at	---	---
-1.50383	-0.58864	0.129141	-4.55813	4.13998e-07	1424048_a_at	Cyb5r1	cytochrome b5 reductase 1
-1.50368	-0.588496	0.196737	-2.99128	6.93099e-06	1453432_at	1700007G11Rik	RIKEN cDNA 1700007G11 gene
-1.50347	-0.588298	0.197431	-2.97976	0.000304148	1460051_at	Ccdc64b	coiled-coil domain containing 64B
-1.50332	-0.588151	0.0548732	-10.7184	0.000665986	1441720_at	4921530L18Rik	RIKEN cDNA 4921530L18 gene
-1.50273	-0.587591	0.120477	-4.87721	0.00070495	1423844_s_at	Cbs	cystathionine beta-synthase
-1.50248	-0.587348	0.0769445	-7.63339	5.21378e-05	1442243_at	Per3	period homolog 3 (Drosophila)
-1.50219	-0.587066	0.0445938	-13.1647	1.66015e-05	1425476_at	Col4a5	collagen, type IV, alpha 5
-1.50145	-0.586357	0.141657	-4.13928	0.00432351	1455172_at	AU020094	expressed sequence AU020094
-1.501	-0.585922	0.0923417	-6.34515	8.21777e-10	1428466_at	Chd3	chromodomain helicase DNA binding protein 3
-1.5009	-0.585831	0.13826	-4.23717	2.70196e-06	1417282_at	Mmp23	matrix metallopeptidase 23
-1.50076	-0.585691	0.150133	-3.90114	0.000589256	1431714_at	2310015D24Rik	RIKEN cDNA 2310015D24 gene
-1.50054	-0.585486	0.184111	-3.18008	0.0024067	1430593_at	Ccdc30	coiled-coil domain containing 30
-1.50039	-0.585335	0.0445055	-13.152	2.34896e-08	1451153_a_at	Cyhr1	cysteine and histidine rich 1
-1.50036	-0.585305	0.0457792	-12.7854	0.000537694	1425558_at	Klc3	kinesin light chain 3
-1.50015	-0.58511	0.169427	-3.45346	0.00135984	1443591_at	Dlx4	distal-less homeobox 4
